# Supplementary material for: Understanding why people value working from home or hybrid workplace flexibility a study of preferences during the COVID-19 pandemic
Source: PLoS One. 2026 May 4;21(5):e0348206. doi: 10.1371/journal.pone.0348206 (PMC13138752; doi:10.1371/journal.pone.0348206)
Supplement: S2 File — (XLSX) [file pone.0348206.s002.xlsx]

## Sheet: Completed Responses
ID	Q1.4	Q1.5	Q1.6_1	Q1.6_2	Q1.6_3	Q1.6_4	haskid	Q1.7	Q1.8	Q1.9	Q1.10_1	Q1.10_2	Q1.11_1	Q1.11_2	Q1.12_1	Q1.12_2	Q1.13_1	Q1.13_2	Q1.14	Q1.15	Q1.16_1	Q1.16_2	Q1.16_3	Q1.16_4	Q1.16_5	Q1.16_6	Q1.16_7	Q2.1	Q2.2#1_1	Q2.2#1_2	Q2.2#1_3	Q2.2#1_4	Q2.2#1_5	Q2.2#1_6	Q2.2#1_7	Q2.2#2_1	Q2.2#2_2	Q2.2#2_3	Q2.2#2_4	Q2.2#2_5	Q2.2#2_6	Q2.2#2_7	Q2.2#3_1	Q2.2#3_2	Q2.2#3_3	Q2.2#3_4	Q2.2#3_5	Q2.2#3_6	Q2.2#3_7
1	1	7	0	0	0	0	0	5	4	1	53	66							1	2	1
2	2	7	1	0	0	0	0	3	3	3					839	97			3	2	1
3	1	7	2	0	0	0	0	2	4	3					104	131			3	1	1							7	1	1	1	1	1	1	1	1	1	1	1	1	1	1	1	1	1	1	1	1	1
4	2	7	2	0	0	0	0	4	5	1	138	90							1	2	1
5	2	6	1	0	0	0	0	2	4	2			151	157					1	1				1				7	3	3	3	3	3	3	3	1	1	1	1	1	1	1	1	1	1	1	1	1	1
6	2	7	2	0	0	0	0	4	4	3					104	188			3	2	1
7	2	7	1	0	0	0	0	1	2	1	138	189							3	2				1
8	2	6	2	0	0	0	0	1	4	2			151	215					1	1	1							4	1	1	1	1	1	1	1	3	3	3	3	3	3	3	1	1	1	1	1	1	1
9	2	5	4	0	0	2	1	5	3	1	138	142							1	1	1				1	1		1	1	1	1	1	1	1	1	3	3	2	1	1	1	1	1	1	1	1	1	1	1
10	1	7	1	0	0	0	0	5	5	1	75	106							2	2		1
11	2	7	1	0	0	0	0	1	4	1	27	5							3	2				1			1
12	1	7	2	0	0	0	0	1	2	1	138	140							1	2	1
13	2	7	2	0	0	0	0	4	5	2			151	196					1	1	1							16	1	1	1	1	1	1	1	3	3	3	3	3	3	3	1	1	1	1	1	1	1
14	2	7	2	0	0	0	0	3	2	2			151	160					3	2	1
15	1	7	2	0	0	0	0	4	5	4							48	85	3	2				1
16	2	7	2	0	0	0	0	2	2	4							280	292	1	2	1
17	1	7	2	0	0	0	0	5	4	1	212	111							3	2	1
18	2	7	2	0	0	0	0	2	2	3					575	556			1	2	1
19	1	5	3	0	0	0	0	2	3	2			219	327					1	2					1
20	2	7	2	0	0	0	0	5	5	4							298	299	3	2	1
21	2	7	2	0	0	0	0	1	3	4							32	40	2	1	1							1	2	3	2	2	2	2	2	2	1	1	1	1	1	1	2	1	1	1	1	1	1
22	2	7	2	0	0	0	0	3	3	1	75	82							1	1	1							10	1	1	1	1	1	1	1	3	1	1	1	1	1	3	1	1	1	1	1	1	1
23	2	4	1	1	1	0	1	2	4	4							107	129	1	1	1							5	1	1	1	1	1	1	1	1	1	1	1	1	1	1	3	3	3	3	3	3	3
24	2	6	2	0	0	0	0	2	2	2			852	878					3	2	1
25	1	6	1	0	0	0	0	3	4	2			899	60					1	1	1							10	1	1	1	1	1	1	1	3	3	3	3	3	3	3	1	1	1	1	1	1	1
26	2	7	1	0	0	0	0	1	4	4							32	43	1	2							1
27	1	7	1	0	0	0	0	3	2	1	138	186							3	2	1
28	1	3	2	2	0	0	1	4	5	4							48	67	1	1	1							15	3	2	3	2	3	2	3	3	2	3	2	3	2	3	3	2	3	2	3	2	3
29	1	6	1	0	0	0	0	5	2	4							107	126	3	2		1
30	1	6	2	0	0	0	0	3	4	2			151	168					1	1	1							14	1	1	1	1	1	1	1	3	3	3	3	3	3	3	1	1	1	1	1	1	1
31	2	7	1	0	0	0	0	1	2	2			899	60					3	2				1
32	2	7	2	0	0	0	0	5	2	3					928	350			3	2			1
33	1	5	2	1	0	0	1	2	4	4							48	67	1	1	1							9	3	2	3	2	2	2	1	2	3	1	1	3	2	2	2	1	2	2	1	2	3
34	2	7	2	0	0	0	0	5	5	3					839	34			2	2		1
35	2	7	1	0	0	0	0	1	2	4							107	159	1	2	1
36	1	6	2	0	0	0	0	5	4	1	75	40							1	1				1				23	1	1	1	1	1	1	1	3	3	3	3	3	3	3	1	1	1	1	1	1	1
37	2	3	2	1	1	1	1	2	4	2			151	185					1	1			1					2	1	1	1	1	1	1	1	3	3	3	3	3	3	3	1	1	1	1	1	1	1
38	1	7	1	0	0	0	0	1	3	2			151	215					2	2				1
39	2	5	2	0	1	0	1	5	2	1	1	3							1	1	1							25	2	2	3	3	3	3	3	1	1	1	3	3	3	3	2	2	2	2	2	2	2
40	2	7	1	0	0	0	0	3	4	2			145	147					1	1	1							12	1	1	1	1	1	1	1	3	1	1	1	1	3	3	1	1	1	1	1	1	1
41	1	6	1	1	1	1	1	5	4	2			379	38					1	1	1							30	3	3	3	3	3	3	3	3	3	3	3	3	3	3	3	3	3	3	3	3	3
42	2	7	2	0	0	0	0	4	4	2			673	139					3	2	1
43	2	7	2	0	0	0	0	4	3	4							48	67	3	2	1
44	2	3	2	0	0	0	0	3	3	2			899	771					3	1					1			1	2	1	1	1	1	1	2	3	1	1	3	3	3	1	1	1	1	1	1	1	2
45	2	7	1	0	0	0	0	1	3	2			673	733					1	2	1
46	1	3	2	0	1	1	1	5	4	1	138	104							1	1	1							25	2	2	2	2	2	2	2	2	2	2	2	2	2	2	2	2	2	2	2	2	2
47	1	3	2	0	0	1	1	4	5	4							48	53	1	2	1
48	1	7	3	0	0	0	0	5	4	2			995	1066					1	2	1
49	1	7	2	0	0	0	0	3	2	1	138	173							1	2	1
50	2	6	1	0	0	0	0	1	2	2			151	199					1	2			1
51	1	7	1	0	0	0	0	3	3	1	75	78							3	2		1
52	1	7	1	0	0	0	0	2	1	3					104	50			1	1	1							5	1	1	1	1	1	1	1	3	3	3	3	3	1	1	1	1	1	1	1	1	1
53	2	7	1	0	0	0	0	2	4	2			673	714					1	2	1
54	2	7	1	0	0	0	0	4	5	2			565	52					3	2	1
55	1	7	2	0	0	0	0	3	3	1	53	67							2	2	1
56	2	6	1	0	0	0	0	1	5	3					995	1032			1	2				1
57	2	7	1	0	0	0	0	1	3	4							369	372	3	1				1				4	1	1	1	1	1	1	1	3	3	3	3	1	1	1	1	1	1	1	1	1	1
58	1	7	1	0	0	0	0	1	5	1	75	113							3	2			1
59	2	6	2	0	0	0	0	5	2	3					104	168			1	1	1							2	1	1	1	1	1	1	1	3	2	1	3	3	3	3	1	1	1	1	1	1	1
60	1	7	2	0	0	0	0	2	4	2			1384	1390					2	2	1
61	2	7	2	0	0	0	0	5	2	3					1	17			1	2		1
62	1	7	2	0	0	0	0	2	4	3					1	85			1	2	1
63	1	7	3	0	0	0	0	2	3	1	138	26							3	2	1
64	2	4	0	0	1	0	1	2	2	1	206	210							3	1							1	5	1	1	1	1	1	1	1	3	3	3	3	3	3	1	1	1	1	1	1	1	1
65	2	7	2	0	0	0	0	2	2	2			852	873					1	2	1
66	1	7	2	0	0	0	0	4	2	3					691	746			1	1	1							16	1	1	1	1	1	1	1	2	2	2	2	2	2	2	1	1	1	1	1	1	1
67	2	3	2	1	1	0	1	5	4	2			995	25					1	1	1							28	1	2	2	1	1	1	1	3	2	2	3	3	3	3	1	1	1	1	1	1	1
68	1	5	2	0	0	0	0	2	4	3					104	136			3	2				1
69	1	3	2	0	2	0	1	4	5	4							48	55	1	1		1						19	2	2	2	2	2	2	2	3	3	3	3	3	3	3	2	2	3	2	2	2	3
70	1	4	2	0	0	0	0	2	4	2			852	857					3	1			1					5	1	1	1	1	2	1	1	3	3	3	3	2	1	1	1	1	1	1	2	1	1
71	2	7	2	0	0	0	0	3	4	4							48	97	1	2	1
72	1	7	2	0	0	0	0	5	5	1	75	135							3	2		1
73	2	6	1	0	0	0	0	1	4	2			219	189					1	1				1				1	3	3	3	3	3	3	3	2	1	1	1	1	1	1	2	1	1	1	1	1	1
74	1	6	3	0	0	0	0	5	4	1	10	26							1	1				1				12	3	3	3	3	3	3	3	1	1	1	1	1	1	1	1	1	1	1	1	1	1
75	2	4	0	1	1	1	1	5	4	2			151	197					1	1							1	7	1	1	1	1	3	3	3	3	3	1	1	1	1	1	3	3	3	1	1	1	1
76	1	6	2	0	0	0	0	1	4	4							48	97	1	2					1
77	1	3	2	1	1	0	1	5	5	3					1	17			1	1	1							30	2	3	2	2	2	3	2	2	3	3	3	2	2	3	1	3	2	2	2	1	2
78	1	7	2	0	0	0	0	3	5	2			379	74					3	2	1
79	2	6	2	0	0	0	0	5	4	2			995	1215					1	1	1							19	1	1	1	1	1	1	1	3	3	3	3	3	3	3	2	2	2	2	2	2	2
80	1	7	2	0	0	0	0	3	2	2			1250	1258					1	2	1
81	2	5	1	0	0	0	0	1	2	2			1384	1245					1	1							1	1	1	1	1	1	1	1	1	3	3	3	3	3	3	3	3	3	3	3	3	3	3
82	2	7	1	0	0	0	0	2	4	1	138	148							3	2	1
83	2	7	1	0	0	0	0	1	3	4							399	438	3	2	1
84	1	7	2	0	0	0	0	4	5	2			219	5					3	2	1
85	2	3	1	0	0	1	1	1	4	3					995	507			3	1	1							1	1	1	1	1	1	1	1	1	1	1	1	1	1	1	3	3	3	3	3	3	3
86	1	5	1	0	1	0	1	1	4	1	138	173							1	2				1
87	2	7	1	0	0	0	0	2	4	3					995	1063			3	2	1
88	1	4	2	0	2	0	1	5	4	1	75	32							1	1	1							20	3	2	2	3	2	2	1	2	2	2	3	2	2	2	1	2	1	2	3	2	2
89	1	7	2	0	0	0	0	3	3	4							32	40	3	2	1
90	2	7	2	0	0	0	0	4	3	4							399	436	1	2	1
91	2	7	1	0	0	0	0	5	4	3					487	514			3	2				1
92	2	6	2	0	0	0	0	3	4	2			673	771					1	2	1
93	1	5	5	4	0	0	1	1	2	3					403	97			1	1			1					1	1	1	1	1	1	1	1	1	1	1	1	1	1	1	3	3	3	3	3	3	3
94	2	7	2	0	0	0	0	2	3	3					839	857			3	2	1
95	1	3	1	0	0	0	0	2	1	4							48	67	1	1	1							6	2	2	1	1	2	2	2	2	3	2	2	2	2	2	2	2	3	2	2	2	3
96	1	7	2	0	0	0	0	5	5	3					197	274			3	2	1
97	2	6	3	0	0	0	0	2	4	2			590	164					1	2	1
98	2	6	1	0	0	0	0	5	5	3					1	17			3	1		1						29	1	3	2	2	2	2	2	3	1	2	2	2	2	2	1	3	2	2	2	2	2
99	2	7	2	0	0	0	0	2	1	2			995	1033					3	2	1
100	1	4	2	1	0	0	1	5	4	3					839	79			3	1	1							30	1	1	1	1	1	1	1	3	3	3	3	3	3	3	1	1	1	1	1	1	1
101	1	7	2	0	0	0	0	5	5	2			1250	1304					1	2	1
102	1	7	1	0	0	0	0	1	2	3					839	34			3	2				1
103	2	7	2	0	0	0	0	5	4	2			151	42					1	2	1
104	2	7	2	0	0	0	0	3	2	2			1	50					3	1	1							1	1	1	1	1	1	1	1	3	1	3	1	1	1	1	1	1	3	1	1	1	1
105	1	7	1	0	0	0	0	4	4	1	27	5							3	2	1
106	1	7	1	0	0	0	0	2	4	3					839	857			3	1		1						7	1	1	1	1	1	1	1	3	3	3	3	3	3	3	1	1	1	1	1	1	1
107	2	6	1	0	0	0	0	1	3	2			379	386					1	1	1							4	2	2	1	1	1	1	1	2	2	3	3	3	3	3	2	2	1	1	1	1	1
108	2	7	2	0	0	0	0	2	3	4							107	143	1	2	1				1
109	1	6	1	0	0	0	0	1	3	3					197	270			3	1			1					3	1	1	1	1	1	1	1	3	3	3	3	3	3	3	1	1	1	1	1	1	1
110	2	7	2	0	0	0	0	3	3	2			995	1038					3	2	1
111	2	6	2	0	0	0	0	5	3	2			1250	752					1	1	1							7	1	1	1	1	1	1	1	3	3	3	3	3	3	3	1	1	1	1	1	1	1
112	2	5	2	0	0	0	0	1	3	2			500	528					1	2	1
113	1	7	2	0	0	0	0	4	5	2			995	291					3	2	1
114	1	7	2	0	0	0	0	2	2	3					575	667			3	2	1
115	1	3	4	0	2	0	1	2	4	2			151	199					1	1	1							7	1	2	1	2	3	2	2	2	2	2	1	2	3	2	2	1	3	2	2	3	1
116	2	5	2	0	0	0	0	2	3	3					1	58			1	1	1							7	3	3	3	3	3	3	3	1	1	1	1	1	1	1	1	1	1	1	1	1	1
117	2	6	2	0	0	0	0	4	4	2			151	193					1	1	1							8	2	2	2	2	2	2	2	2	2	2	2	2	2	2	2	2	2	2	2	2	2
118	2	4	2	0	0	0	0	1	3	4							48	81	3	2				1	1
119	2	7	2	0	0	0	0	5	5	2			565	52					3	2	1
120	2	5	2	0	0	0	0	3	5	4							399	422	3	2	1
121	1	3	5	0	0	0	0	2	4	2			899	901					1	2	1
122	2	7	1	0	0	0	0	2	2	3					839	857			1	2	1
123	1	7	1	0	0	0	0	5	4	4							32	46	3	2	1
124	2	6	1	0	0	0	0	2	4	3					839	857			1	1	1							5	3	3	3	3	3	3	3	1	1	1	1	1	1	1	1	1	1	1	1	1	1
125	1	7	2	0	0	0	0	3	3	2			899	655					1	2	1
126	2	4	1	0	0	0	0	4	5	2			1250	1257					3	1				1				17	1	3	3	3	3	3	3	3	1	1	1	1	1	1	2	1	1	1	1	1	1
127	2	5	2	2	0	0	1	1	2	2			565	568					3	2			1
128	2	7	1	0	0	0	0	2	3	3					1	50			1	1	1							7	3	3	3	3	3	3	3	1	1	1	1	1	1	1	1	1	1	1	1	1	1
129	1	7	2	0	0	0	0	2	2	4							48	81	1	2				1
130	1	7	1	0	0	0	0	3	4	3					839	34			1	2	1
131	1	6	2	0	0	0	0	5	4	2			151	166					1	1	1							30	1	1	1	1	1	1	1	3	3	3	3	3	3	3	2	2	2	2	2	2	2
132	1	7	2	0	0	0	0	2	2	4							32	40	2	2	1
133	2	6	5	0	0	0	0	5	3	1	75	116							1	2	1
134	2	7	1	0	0	0	0	2	4	2			774	82					1	1			1					9	2	2	2	2	2	2	2	2	2	2	2	2	2	2	2	2	2	2	2	2	2
135	2	7	0	0	0	0	0	5	5	4							399	416	3	2	1
136	1	6	2	0	0	0	0	2	5	4							32	43	1	2	1
137	2	7	2	0	0	0	0	3	4	2			219	37					1	2	1
138	1	6	1	0	0	0	0	2	4	4							369	169	3	1	1							6	1	1	1	1	1	1	1	2	2	2	2	2	2	2	3	3	3	3	3	3	3
139	2	6	2	0	0	0	0	3	5	3					995	1036			3	1	1							7	2	3	3	3	3	3	3	2	1	1	1	1	1	1	2	2	2	2	1	1	1
140	2	7	1	0	0	0	0	1	3	4							399	416	3	2	1
141	1	3	2	0	1	0	1	4	5	4							399	418	1	1	1							19	3	2	2	3	3	3	3	3	1	2	3	2	1	2	1	2	2	3	3	3	2
142	1	7	1	0	0	0	0	1	4	4							32	40	3	2				1
143	2	2	2	0	0	2	1	2	1	4							332	352	1	1			1					1	1	1	1	1	1	1	1	3	3	3	3	3	3	1	1	1	1	1	1	1	1
144	2	6	2	0	0	0	0	4	4	1	138	203							3	1	1							7	1	1	1	1	1	1	1	1	1	1	1	1	1	1	1	1	1	1	1	1	1
145	1	7	2	0	0	0	0	3	5	2			151	157					1	2	1
146	1	7	2	0	0	0	0	2	3	3					995	554			2	2	1
147	1	6	3	0	0	0	0	3	2	4							332	137	1	2				1
148	1	6	3	0	0	0	0	4	2	1	138	189							1	1	1							6	1	1	1	1	1	1	1	3	1	1	3	3	3	3	1	1	1	1	1	1	1
149	2	6	2	0	0	0	0	5	5	1	27	32							1	1	1							23	1	3	3	1	1	1	1	3	1	1	3	3	3	3	3	1	1	1	1	1	1
150	2	7	2	0	0	0	0	3	5	3					1	23			3	1				1				5	1	1	1	1	1	1	1	2	3	3	3	3	3	3	1	1	1	1	1	1	1
151	2	7	1	0	0	0	0	2	2	3					995	1038			3	1	1							6	1	1	1	1	1	1	1	3	3	3	3	3	3	3	1	1	1	1	1	1	1
152	2	7	1	0	0	0	0	2	3	2			151	157					1	2		1
153	1	7	3	0	0	0	0	2	2	3					839	906			3	2	1
154	1	7	2	0	0	0	0	3	2	2			995	25					2	2			1
155	2	7	1	0	0	0	0	2	2	4							48	78	3	2	1
156	2	7	1	0	0	0	0	1	2	1	138	104							3	2	1
157	1	6	2	0	0	0	0	1	2	3					839	916			1	1				1				4	1	1	1	1	1	1	1	3	3	3	3	3	3	3	1	1	1	1	1	1	1
158	2	7	2	0	0	0	0	2	5	2			995	1074					3	2	1
159	2	7	3	0	0	0	0	1	2	3					839	81			1	2			1
160	2	4	3	0	1	0	1	1	2	3					995	6			1	2			1
161	1	6	2	0	0	0	0	3	2	4							107	110	1	1	1							10	1	1	1	1	1	1	1	3	3	3	3	3	3	3	3	3	3	3	3	3	3
162	1	5	2	0	0	0	0	3	3	2			151	199					3	1		1						14	3	3	3	3	3	3	3	1	1	1	1	1	1	1	1	1	1	1	1	1	1
163	1	7	1	0	0	0	0	2	3	4							399	430	1	2				1
164	2	7	2	0	0	0	0	5	5	2			219	266					1	2	1
165	1	7	2	0	0	0	0	3	4	3					575	590			1	2	1
166	2	6	1	0	0	0	0	1	3	2			774	829					3	2	1
167	2	3	1	0	0	0	0	4	5	4							399	426	3	1				1				16	1	2	3	3	3	3	3	3	2	1	1	1	1	1	1	2	3	3	3	3	3
168	1	7	2	0	0	0	0	2	4	4							48	75	2	2	1
169	2	6	6	2	0	0	1	5	2	3					104	181			1	1	1							6	3	3	3	3	3	3	3	1	1	1	1	1	1	1	3	3	3	3	3	3	3
170	1	7	3	0	0	0	0	3	3	4							48	85	1	2	1
171	1	7	2	0	0	0	0	5	4	3					839	69			1	2	1
172	2	7	2	0	0	0	0	2	3	1	1	6							3	2							1
173	2	7	1	0	0	0	0	1	4	4							48	67	3	2				1
174	2	5	2	1	1	0	1	5	5	1	138	142							1	1	1							16	1	2	3	3	3	3	3	1	2	3	3	3	3	3	1	2	3	3	3	3	3
175	2	6	2	0	0	0	0	4	3	2			151	157					3	1		1						19	3	3	3	3	3	3	3	1	1	1	1	1	1	1	1	1	1	1	1	1	1
176	1	7	1	0	0	0	0	3	5	4							48	67	3	1				1				10	1	1	1	1	1	1	1	3	3	3	3	3	3	3	1	1	1	1	1	1	1
177	1	6	1	0	0	0	0	1	3	3					403	442			3	2	1
178	1	4	2	0	1	0	1	3	4	2			565	567					1	1	1							7	2	3	2	2	3	2	3	2	2	3	2	3	2	3	2	2	3	2	2	1	2
179	2	6	5	0	0	0	0	3	4	2			151	185					3	2	1
180	1	7	2	0	0	0	0	5	5	4							48	97	1	2	1
181	2	4	0	0	0	0	0	1	3	4							280	295	3	1				1				1	1	1	1	1	1	1	1	2	2	1	1	1	1	1	2	2	1	1	1	1	1
182	2	6	2	0	0	0	0	4	4	2			774	832					3	2	1
183	1	7	2	0	0	0	0	4	5	3					403	369			3	1	1							16	1	1	1	1	1	1	1	3	2	2	2	2	2	2	1	1	1	1	1	1	1
184	2	6	2	0	0	0	0	3	2	3					1	50			3	2				1
185	2	5	2	0	0	0	0	2	5	1	75	99							3	1				1				2	1	3	3	3	2	1	1	3	1	1	1	2	3	3	1	3	3	3	2	1	1
186	2	3	2	0	0	1	1	4	5	4							48	50	1	1	1							15	3	3	3	3	3	2	2	1	1	1	1	1	2	2	3	3	3	3	3	3	3
187	1	7	1	0	0	0	0	1	3	3					403	428			3	2	1
188	1	7	2	0	0	0	0	5	2	1	75	105							3	2	1
189	2	7	2	0	0	0	0	2	2	2			1	49					1	2			1
190	2	5	1	0	0	0	0	2	4	4							32	40	3	1				1				5	3	3	3	3	3	3	3	1	1	1	1	1	1	1	1	1	1	1	1	1	1
191	1	7	2	0	0	0	0	5	4	1	138	104							3	2	1
192	2	6	1	0	0	0	0	2	3	4							107	129	3	2							1
193	2	3	3	0	1	0	1	4	3	2			219	228					1	1	1				1			3	1	3	3	3	3	3	3	3	1	1	1	1	1	1	3	1	1	1	1	1	1
194	1	7	1	0	0	0	0	1	5	3					575	556			3	2				1
195	2	6	2	0	0	0	0	2	4	3					691	22			1	1	1							5	1	1	1	1	1	1	1	3	1	3	2	2	3	3	1	1	1	1	1	1	1
196	2	4	1	0	0	0	0	1	4	2			1250	66					3	2				1
197	1	7	2	0	0	0	0	5	4	1	53	5							3	1	1							3	2	3	3	2	2	2	2	1	1	1	1	1	1	1	3	3	3	3	3	3	3
198	1	7	0	0	0	0	0	5	4	4							399	416	3	2	1
199	2	6	4	0	0	0	0	2	4	1	53	23							1	2	1
200	1	7	1	0	0	0	0	2	4	4							48	67	1	2	1
201	2	5	3	0	0	0	0	4	4	1	138	153							3	2			1
202	2	7	1	0	0	0	0	1	2	3					104	13			3	2	1
203	1	7	0	0	0	0	0	2	2	1	138	174							3	2	1
204	2	6	1	0	0	0	0	2	4	1	27	32							1	2	1
205	1	6	2	0	0	0	0	3	4	1	75	103							1	2	1
206	1	7	2	0	0	0	0	4	4	3					839	89			3	2	1
207	1	7	2	0	0	0	0	5	4	4							32	35	1	2	1
208	1	7	2	0	0	0	0	5	4	3					403	459			3	2	1
209	1	6	2	0	0	0	0	5	4	3					928	977			3	1	1							10	1	1	1	1	1	1	1	3	3	3	3	3	3	3	1	1	1	1	1	1	1
210	2	7	1	0	0	0	0	3	5	1	75	99							1	1	1							13	2	3	2	2	2	2	2	3	2	3	3	3	3	3	1	3	2	2	2	2	2
211	1	7	2	0	0	0	0	2	3	4							48	63	3	2	1
212	2	5	2	0	0	0	0	2	3	1	27	30							1	1				1				7	3	3	1	1	1	1	1	1	1	2	1	1	1	1	3	3	2	1	1	1	1
213	2	5	2	0	0	0	0	3	2	2			673	705					1	2				1
214	1	6	3	0	0	0	0	4	3	3					104	50			1	1	1							16	1	1	1	1	1	1	1	3	3	3	3	3	3	3	1	1	1	1	1	1	1
215	2	7	2	0	0	0	0	2	4	3					1	23			1	2	1
216	1	7	2	0	0	0	0	2	3	2			673	684					3	2			1
217	2	3	2	0	0	2	1	5	5	2			151	199					1	1	1							29	2	3	2	2	3	2	2	2	2	3	2	1	3	2	3	3	2	2	3	1	2
218	1	7	2	0	0	0	0	4	4	3					487	504			2	2	1
219	1	7	2	0	0	0	0	2	2	4							332	349	1	2	1
220	2	5	2	0	0	0	0	5	4	4							48	82	1	2	1
221	1	7	1	0	0	0	0	3	3	2			151	157					1	2	1
222	2	6	2	0	0	0	0	2	3	3					403	444			1	2	1
223	1	7	0	0	0	0	0	2	3	4							48	78	1	2	1
224	2	5	2	1	0	0	1	5	3	2			899	901					1	1	1							7	1	1	1	1	1	1	1	3	3	3	3	3	3	3	1	1	1	1	1	1	1
225	2	7	0	0	0	0	0	2	2	2			151	177					1	2	1
226	2	5	3	0	0	1	1	2	4	3					104	62			1	1	1							8	1	1	1	1	1	1	1	3	3	3	3	3	3	3	1	1	1	1	1	1	1
227	1	7	1	0	0	0	0	1	4	4							48	85	3	2				1
228	1	7	2	1	0	0	1	5	4	2			852	875					3	1	1							24	1	1	1	1	1	1	1	3	3	3	3	3	3	3	1	1	1	1	1	1	1
229	1	6	2	0	0	0	0	2	2	4							32	40	1	1			1					9	3	3	3	3	3	3	3	1	1	1	1	1	1	1	1	1	1	1	1	1	1
230	2	4	1	0	1	0	1	2	3	2			590	370					3	1	1							1	1	1	1	1	1	1	1	1	1	1	1	1	1	1	3	3	3	3	3	3	3
231	1	7	2	0	0	0	0	5	5	3					839	122			3	2	1
232	1	7	2	0	0	0	0	2	4	3					575	628			1	2	1
233	2	6	2	1	0	0	1	4	4	1	27	41							1	1				1				7	1	1	1	2	3	3	3	3	3	2	2	2	2	2	2	3	3	3	3	3	3
234	1	7	2	0	0	0	0	4	3	2			995	25					1	2						1
235	1	4	2	1	2	1	1	3	5	3					839	209			1	1	1							12	2	3	3	3	3	3	2	3	1	1	1	1	1	2	3	3	3	3	3	3	3
236	1	7	2	0	0	0	0	5	5	2			852	875					2	2	1
237	2	4	2	2	0	0	1	5	2	1	53	56							1	1	1							4	1	1	1	1	1	1	1	2	3	3	3	3	3	3	1	1	1	1	1	1	1
238	1	6	1	0	0	0	0	1	5	2			1	46					1	1		1						3	2	1	1	1	1	1	1	2	2	2	1	1	1	1	1	1	1	1	1	1	1
239	1	7	2	0	0	0	0	5	5	3					104	183			3	2	1
240	1	7	2	0	0	0	0	2	4	2			219	226					3	1	1							7	3	3	3	3	1	1	1	1	1	1	1	1	1	1	1	1	1	1	1	1	1
241	1	7	2	0	0	0	0	5	4	2			565	568					3	2		1
242	1	7	2	0	0	0	0	3	5	2			565	577					1	2	1
243	1	7	2	0	0	0	0	4	3	4							369	387	3	2	1
244	1	5	2	1	0	0	1	3	3	2			673	702					3	1			1					12	1	1	1	1	1	1	1	3	3	3	3	3	3	3	1	1	1	1	1	1	1
245	1	7	2	0	0	0	0	2	3	3					104	13			3	2	1
246	1	5	2	0	0	0	0	5	5	1	53	5							3	1	1							19	1	3	3	3	3	3	3	3	1	1	1	1	1	1	1	3	3	3	3	3	3
247	1	4	2	0	2	0	1	3	5	2			219	272					1	1	1							14	3	3	3	3	3	3	3	3	3	3	3	3	3	3	3	3	3	3	3	3	3
248	1	7	2	0	0	0	0	2	2	2			379	430					3	1				1				9	1	1	1	1	1	1	1	3	3	3	3	3	3	3	1	1	1	1	1	1	1
249	1	7	2	0	0	0	0	3	3	3					839	886			3	2	1
250	2	5	2	0	0	0	0	2	1	1	138	180							3	1				1				3	1	1	1	1	1	1	1	3	3	3	3	3	3	3	1	1	1	1	1	1	1
251	1	7	2	0	0	0	0	3	3	3					575	32			3	2			1
252	1	3	3	0	0	0	0	2	3	2			219	26					3	1					1			6	2	2	2	2	2	2	2	1	1	1	1	1	1	1	3	3	3	3	3	3	3
253	1	3	2	0	0	0	0	1	2	2			565	52					3	2					1
254	1	7	0	0	0	0	0	2	3	2			219	39					1	2				1
255	1	6	1	0	0	0	0	2	2	2			673	691					1	1	1							5	1	1	1	1	1	1	1	3	3	3	3	3	3	3	1	1	1	1	1	1	1
256	1	7	1	0	0	0	0	2	4	2			565	577					3	2	1
257	1	6	2	0	0	0	0	4	2	2			500	503					3	1	1							19	1	1	1	1	1	1	1	3	3	3	3	3	3	3	2	2	2	2	2	2	2
258	2	6	2	0	0	0	0	3	2	2			151	201					1	2	1
259	1	7	1	0	0	0	0	2	4	2			995	1010					2	1				1				5	1	1	1	1	1	1	1	3	2	1	1	1	1	3	1	1	1	1	1	1	1
260	1	3	2	1	1	0	1	4	5	4							48	67	1	1	1				1			30	3	2	2	2	1	2	2	2	2	2	2	2	1	2	1	2	3	3	3	2	2
261	1	6	1	0	0	0	0	3	5	3					297	62			2	1	1							12	1	2	3	2	3	3	3	3	2	1	2	1	1	1	2	2	2	2	1	1	1
262	1	7	2	0	0	0	0	2	3	2			673	408					3	2	1
263	1	7	2	0	0	0	0	3	2	3					487	542			1	2	1
264	1	3	1	0	0	0	0	1	3	4							399	430	3	1				1				1	1	1	1	1	1	1	1	1	1	1	1	1	1	1	1	1	1	1	1	1	1
265	2	7	1	0	0	0	0	1	3	2			151	179					3	2	1
266	1	7	2	0	0	0	0	2	2	2			995	1221					1	1	1							5	1	1	1	1	1	1	1	1	1	1	1	1	1	1	3	3	3	3	3	3	3
267	2	5	2	0	1	0	1	2	3	1	138	90							1	1				1	1			4	1	1	1	1	1	1	1	3	1	1	1	1	1	1	1	1	1	1	1	1	1
268	2	6	2	0	0	0	0	3	3	3					1	100			3	2	1
269	2	2	3	2	0	2	1	1	1	2			852	894					1	1					1			3	3	3	3	3	3	3	3	2	1	1	1	1	1	1	2	1	1	1	1	1	1
270	1	7	1	0	0	0	0	5	5	3					575	667			1	1	1							25	2	3	3	3	3	3	3	2	1	1	1	1	1	1	2	3	3	3	3	3	3
271	2	3	1	0	0	0	0	3	4	2			151	199					1	1				1				11	2	3	3	3	3	2	2	3	1	1	1	1	3	3	1	3	3	3	3	2	2
272	2	4	1	0	0	0	0	3	1	2			219	242					2	1				1				12	1	1	1	1	1	1	1	3	3	3	3	3	3	3	1	1	1	1	1	1	1
273	1	7	2	0	0	0	0	2	4	4							107	108	3	2				1
274	1	7	2	0	0	0	0	2	2	4							332	137	1	1	1							7	1	1	1	1	1	1	1	3	3	3	3	3	3	3	1	1	1	1	1	1	1
275	2	7	2	0	0	0	0	2	2	3					575	12			3	2	1
276	2	7	2	0	0	0	0	3	3	3					403	466			3	2	1				1
277	2	6	2	0	0	0	0	3	2	3					487	539			3	2	1
278	1	7	2	0	0	0	0	2	3	2			151	48					3	2		1
279	2	6	2	0	0	0	0	5	4	2			151	201					1	1	1							8	1	2	1	1	1	1	1	3	3	3	3	3	3	3	2	2	1	1	1	1	1
280	2	4	0	0	0	0	0	2	2	1	53	70							1	1				1				5	2	2	2	2	3	3	3	3	3	3	3	2	2	2	3	3	3	3	3	3	3
281	2	7	1	0	0	0	0	1	3	3					691	746			1	1				1				3	1	1	1	2	2	2	3	3	3	3	2	2	2	1	1	1	1	2	2	2	2
282	1	6	0	0	0	0	0	1	5	2			219	257					3	2				1
283	1	6	2	0	0	0	0	5	5	1	138	140							1	1	1							11	1	3	3	3	3	3	3	3	1	1	1	1	1	1	3	3	3	3	3	3	3
284	1	5	3	0	0	0	0	2	3	2			151	194					1	2	1
285	2	7	2	0	0	0	0	2	2	2			219	42					1	2	1
286	2	6	3	0	0	0	0	2	2	2			565	568					1	2			1			1
287	2	5	2	0	0	1	1	1	2	4							48	78	3	1							1	1	3	1	1	1	1	1	1	2	1	1	1	1	1	1	1	1	1	1	1	1	1
288	2	6	2	0	0	0	0	5	4	2			852	860					1	2	1
289	2	4	1	1	0	0	1	2	4	4							107	129	1	1			1					5	1	1	1	1	1	1	1	3	3	3	3	3	3	3	1	1	1	1	1	1	1
290	1	3	4	0	0	0	0	1	2	4							48	67	1	1	1				1			2	1	1	1	1	1	1	1	3	3	3	3	3	3	3	1	1	1	1	1	1	1
291	2	2	3	2	0	0	1	1	3	2			774	783					1	2							1
292	1	7	2	0	0	0	0	5	4	3					691	96			3	2	1
293	1	6	1	0	0	0	0	3	3	1	75	99							3	1				1				10	1	2	2	2	2	2	2	3	2	2	2	2	2	2	3	3	3	3	3	3	3
294	1	6	2	0	0	0	0	2	4	1	53	73							1	2				1
295	1	6	1	0	0	0	0	5	4	1	138	88							3	1				1				29	2	3	3	3	3	3	2	2	1	1	1	1	1	2	2	1	1	1	1	1	2
296	2	6	2	0	0	0	0	5	4	1	75	90							3	1	1							30	1	3	3	2	2	2	2	3	1	1	2	2	2	2	2	3	3	3	3	3	3
297	2	5	2	0	0	0	0	1	4	4							223	248	1	1			1					1	3	3	3	3	3	3	3	1	1	1	1	1	1	1	1	1	1	1	1	1	1
298	2	5	2	0	0	0	0	2	3	2			565	589					3	1			1					7	3	3	3	3	3	3	3	3	3	3	3	3	3	3	3	3	3	3	3	3	3
299	1	4	1	0	0	0	0	2	2	4							399	438	3	2	1
300	2	3	3	0	0	0	0	1	2	2			500	535					1	2					1
301	2	5	3	0	1	0	1	3	4	2			995	189					1	1	1							9	2	2	2	2	2	1	1	2	2	2	2	2	3	3	2	2	2	2	2	1	1
302	1	5	2	0	0	0	0	2	2	4							48	84	1	2	1
303	2	5	5	0	0	0	0	1	2	4							48	55	1	1			1					4	1	1	1	1	1	1	1	3	3	3	3	3	3	3	3	3	3	3	3	1	1
304	2	7	1	0	0	0	0	5	5	2			1250	1346					1	2		1
305	2	4	2	0	0	0	0	1	3	3					403	442			1	2				1
306	2	5	3	0	0	0	0	3	3	2			151	200					3	1	1							9	1	3	2	1	1	2	2	3	1	2	3	1	2	2	2	1	2	2	2	2	2
307	2	4	2	1	0	0	1	3	2	1	138	140							1	1			1					8	1	1	1	1	1	1	1	3	3	3	3	3	3	3	1	1	1	1	1	1	1
308	2	7	1	0	0	0	0	1	2	1	75	90							3	2	1
309	2	3	3	0	2	0	1	5	4	4							48	87	1	1			1					2	1	1	1	1	1	1	1	1	1	1	1	1	1	3	1	1	1	1	1	1	1
310	2	4	3	0	0	0	0	3	2	3					1	17			1	1				1				5	1	1	1	1	1	2	2	3	3	3	3	3	2	2	3	3	3	3	3	2	2
311	1	5	2	1	0	0	1	5	4	1	75	106							3	1		1						25	1	2	3	3	3	2	2	3	2	2	2	2	1	2	1	2	3	3	3	2	2
312	1	3	2	0	1	1	1	5	5	3					297	402			1	2	1
313	2	5	1	0	0	0	0	2	2	4							172	173	2	1							1	6	1	1	1	1	1	1	1	3	3	3	3	3	3	3	1	1	1	1	1	1	1
314	2	2	0	1	1	0	1	3	2	2			500	502					1	2					1
315	1	4	2	3	0	0	1	3	5	1	75	78							1	1		1						14	1	3	2	2	3	2	3	2	2	3	2	2	3	3	1	1	1	2	1	1	3
316	2	6	3	0	0	0	0	3	3	2			1384	1245					1	1	1							9	1	1	1	1	1	1	1	3	3	3	3	3	3	3	1	1	1	1	1	1	1
317	1	6	2	0	0	0	0	1	3	3					1	17			1	2				1		1
318	2	5	3	1	0	1	1	5	5	1	138	189							1	1	1							14	2	2	2	2	2	2	2	2	2	2	2	2	2	2	2	2	2	2	2	2	2
319	2	5	1	2	0	0	1	1	3	3					839	89			1	1			1					4	1	1	1	1	1	1	1	3	3	3	3	3	3	3	1	1	1	1	1	1	1
320	1	7	2	0	0	0	0	3	4	4							48	84	3	2							1
321	2	6	3	0	0	0	0	2	3	4							332	354	1	1							1	1	3	3	3	3	3	3	3	1	1	1	1	1	1	1	2	2	2	2	2	2	2
322	2	4	2	0	0	0	0	2	4	1	75	105							1	2			1
323	2	5	1	0	0	0	0	1	3	4							298	299	1	1				1				3	1	1	1	1	1	1	1	3	3	3	3	3	3	3	1	1	1	1	1	1	1
324	2	4	2	0	1	0	1	3	2	2			151	160					3	1			1					5	1	1	1	1	1	1	1	3	3	3	3	3	3	3	1	1	1	1	1	1	1
325	2	4	2	0	0	0	0	4	3	3					575	610			3	1	1							15	1	1	1	1	1	1	1	3	3	3	3	3	3	3	1	1	1	1	1	1	1
326	2	6	Evan Welker	0	0	0	0	3	3	3					1	25			1	2	1
327	2	5	3	1	0	0	1	5	4	1	138	140							1	1	1							13	1	1	1	1	1	1	1	3	3	3	3	3	3	3	1	1	1	1	1	1	1
328	1	7	1	0	0	0	0	1	4	3					839	106			3	2	1
329	1	3	2	0	1	1	1	3	2	1	75	78							1	1	1							14	2	3	3	3	2	2	2	2	2	2	2	3	3	3	3	2	2	2	3	3	2
330	2	6	3	0	0	0	0	1	3	4							107	138	1	2				1
331	1	4	O	O	O	O	0	1	2	1	53	62							3	1			1	1				1	1	1	1	1	1	1	1	3	3	3	3	3	3	3	1	1	1	1	1	1	1
332	1	5	1	0	0	0	0	3	5	1	75	106							1	1		1						12	1	3	3	3	3	2	3	3	1	1	3	1	2	3	1	1	1	2	1	2	2
333	1	4	2	1	1	0	1	4	5	4							399	126	1	1	1				1			19	1	1	1	1	1	1	1	3	3	3	3	3	3	3	2	2	2	2	2	2	2
334	2	5	1	0	0	0	0	1	2	2			995	1079					1	2	1
335	1	6	1	0	0	0	0	1	5	4							48	52	3	2				1
336	2	4	2	0	1	0	1	5	4	2			151	199					3	2				1
337	2	4	2	1	2	0	1	3	4	2			565	568					1	1	1							11	1	1	1	1	1	1	1	3	3	3	3	3	3	3	1	1	1	1	1	1	1
338	2	3	3	0	0	0	0	1	3	4							48	67	3	2				1
339	1	3	2	0	1	0	1	4	5	2			500	528					1	1	1							19	2	3	2	2	3	2	2	3	2	2	3	3	2	3	3	2	2	2	2	3	2
340	1	6	2	0	0	0	0	5	4	3					1	73			3	1	1							14	1	2	1	1	1	1	1	3	2	1	1	1	1	1	2	2	1	1	1	1	1
341	1	2	3	0	0	0	0	1	2	2			852	898					3	1					1			4	1	1	1	1	1	1	1	1	1	1	1	1	1	1	3	3	3	3	3	3	3
342	1	4	1	1	0	1	1	4	5	4							48	56	1	1					1			17	3	3	3	3	3	3	3	1	1	1	1	1	2	2	3	2	2	1	1	1	1
343	2	5	1	0	0	0	0	1	3	2			995	1147					1	2	1
344	2	3	2	0	1	1	1	2	4	1	27	34							1	1				1				5	1	1	1	1	1	1	1	2	2	2	2	2	2	2	1	1	1	1	1	1	1
345	1	4	1	0	0	0	0	2	2	3					575	41			1	1				1				5	3	3	3	3	3	3	3	1	1	1	1	1	1	1	1	1	1	1	1	1	1
346	1	4	2	1	1	0	1	5	5	2			995	1010					1	1		1						22	1	1	1	1	1	1	1	3	3	3	3	3	3	3	2	2	2	2	2	2	2
347	1	3	2	0	1	0	1	4	4	2			673	747					1	1		1						16	3	3	3	3	3	3	3	2	1	1	1	1	1	1	1	1	1	1	1	1	1
348	1	5	2	1	1	1	1	4	5	3					403	97			1	2	1
349	1	4	0	0	0	1	1	4	2	3					403	97			1	2			1
350	1	4	2	1	1	1	1	5	5	4							399	438	1	1	1							16	3	2	3	2	3	2	3	3	2	3	3	3	3	2	3	3	3	3	3	3	2
351	1	4	1	1	1	0	1	4	5	2			995	291					1	1	1							16	2	2	2	1	2	2	3	3	3	2	3	3	2	3	2	2	2	3	1	3	2
352	1	4	2	0	0	0	0	1	3	4							32	43	1	1				1		1		1	1	1	1	1	1	1	1	1	1	1	1	1	1	1	2	2	2	2	2	2	2
353	1	5	0	0	0	0	0	1	2	2			995	39					1	1				1				1	3	2	2	1	2	3	2	3	2	2	2	2	3	2	2	2	3	3	2	2	3
354	1	4	0	1	1	1	1	5	2	2			1	42					1	1	1							30	3	3	3	3	2	3	2	2	3	2	3	2	3	2	3	2	2	2	2	2	3
355	1	5	4	1	0	0	1	2	4	3					1	23			1	1	1							9	2	2	2	2	2	2	2	3	2	2	2	2	2	2	2	2	2	2	2	2	2
356	1	5	0	0	0	0	0	1	2	2			995	790					1	2	1
357	1	4	2	2	0	0	1	4	3	3					575	602			1	1	1							13	2	3	3	3	3	3	3	2	1	1	1	1	1	1	2	3	3	3	3	3	3
358	2	3	1	0	1	1	1	2	2	1	206	209							2	1				1				5	1	1	1	1	1	1	1	3	3	3	1	1	1	3	1	1	1	1	1	1	1
359	1	3	2	2	0	0	1	4	5	4							48	67	1	1	1							15	3	2	3	2	3	2	3	3	2	3	2	3	2	3	3	2	3	2	3	2	3
360	1	5	2	0	0	0	0	2	2	1	53	5							3	2							1
361	1	4	3	0	0	0	0	2	2	1	1	6							1	1				1				5	1	1	1	1	1	1	1	3	3	3	3	3	3	3	3	3	3	3	3	3	3
362	1	6	1	0	0	0	0	1	3	1	10	16							1	2				1
363	1	6	2	0	0	0	0	2	2	1	138	192							1	1	1							7	1	1	1	1	1	1	1	3	3	3	3	3	3	3	1	1	1	1	1	1	1
364	1	6	1	0	0	0	0	3	3	2			852	894					1	1			1					10	1	1	1	1	1	1	1	3	3	3	3	3	3	3	1	1	1	1	1	1	1
365	1	3	2	0	0	0	0	5	4	2			1	38					1	1			1					17	1	2	3	2	3	3	3	3	3	3	2	3	3	3	1	2	3	2	3	3	3
366	2	6	2	0	0	0	0	4	2	1	75	97							1	1	1							8	1	3	3	3	3	2	2	3	1	1	1	1	2	2	1	3	3	3	3	2	2
367	1	5	1	1	0	0	1	1	4	4							48	85	3	2	1
368	2	6	0	0	0	0	0	2	3	4							48	78	1	2	1
369	2	6	4	0	0	0	0	1	1	1	53	55							3	2				1
370	2	6	2	0	0	0	0	5	4	3					197	263			1	1	1							3	2	2	2	2	2	2	2	2	2	2	2	2	2	2	1	1	1	1	1	1	1
371	1	6	1	0	0	0	0	3	4	4							48	67	1	1		1						10	3	3	3	3	3	3	3	1	1	1	1	1	1	1	1	1	1	1	1	1	1
372	2	6	2	0	0	0	0	5	2	2			379	461					1	1	1							29	1	1	1	1	1	1	1	3	3	3	3	3	3	3	2	2	2	2	2	2	2
373	1	6	1	0	0	0	0	3	3	1	53	32							1	1	1							13	1	1	1	1	1	1	1	3	3	3	3	3	3	3	1	1	1	1	1	1	1
374	1	6	2	0	0	0	0	2	2	4							48	67	3	2				1
375	1	6	1	0	0	0	0	3	4	2			673	703					1	2	1
376	2	6	3	0	0	0	0	3	4	2			1384	1415					1	2	1
377	1	6	1	0	0	0	0	1	4	2			151	199					3	2				1
378	2	2	1	0	0	1	1	2	2	2			69	70					3	1				1				2	1	1	1	1	1	1	1	1	1	1	1	1	1	1	1	1	1	1	1	1	1
379	2	6	4	0	0	0	0	5	4	4							48	98	1	1					1			7	1	1	1	1	1	1	1	1	3	1	3	1	1	1	1	1	1	1	1	1	1
380	1	6	3	0	0	0	0	1	2	3					575	681			3	2	1
381	1	6	1	0	0	0	0	1	3	1	1	3							3	2			1
382	1	6	4	1	0	0	1	5	4	3					403	453			1	1	1							30	2	2	2	2	2	2	2	2	2	2	2	2	2	2	2	2	2	2	2	2	2
383	1	6	2	0	0	0	0	3	4	3					839	50			1	1	1							3	3	3	3	3	3	3	3	3	3	3	3	3	3	3	1	1	1	1	1	1	1
384	1	4	2	0	0	0	0	2	2	2			852	875					1	1	1							9	1	1	1	1	1	1	1	3	3	3	3	3	3	3	1	1	1	1	1	1	1
385	1	6	2	0	0	0	0	4	2	4							178	179	3	1	1							7	3	3	3	3	3	3	3	1	1	1	1	1	1	1	1	1	1	1	1	1	1
386	1	5	1	0	0	0	0	1	4	1	27	41							3	2				1
387	1	5	2	0	0	0	0	1	2	4							439	442	1	2					1
388	1	6	1	0	0	0	0	2	2	1	27	41							1	2				1
389	1	6	2	0	0	0	0	5	2	1	75	40							3	1		1						29	1	3	3	3	2	2	2	3	1	1	1	2	2	2	1	3	2	2	2	2	2
390	1	6	2	0	0	0	0	5	3	3					487	96			3	1	1							30	2	2	2	2	2	2	2	1	1	2	1	1	1	1	2	2	2	2	2	2	2
391	1	6	1	0	0	0	0	3	4	3					785	836			3	2	1
392	1	6	2	0	0	0	0	3	5	2			995	1038					1	1	1							6	1	1	1	1	1	1	1	3	3	3	3	3	3	3	1	1	1	1	1	1	1
393	2	6	2	0	0	0	0	2	3	4							32	44	1	1	1							8	3	3	3	3	3	3	3	1	1	1	1	1	1	1	1	1	1	1	1	1	1
394	1	4	2	1	2	0	1	5	3	4							399	438	1	1	1							30	1	1	1	1	1	1	1	1	1	1	1	1	1	1	3	3	3	3	3	3	3
395	2	5	3	0	0	0	0	1	4	2			590	651					1	1						1		1	1	1	1	1	1	3	3	3	3	3	3	3	1	1	1	1	1	1	1	1	1
396	1	7	2	0	0	0	0	4	2	1	53	55							3	1	1							18	1	3	3	3	3	2	2	3	2	3	3	3	2	2	3	2	3	3	3	2	2
397	1	2	3	1	0	0	1	5	3	2			151	194					1	1					1			2	1	1	1	1	1	1	1	1	1	1	1	1	3	3	1	1	1	1	1	1	1
398	1	6	1	0	0	0	0	1	4	3					403	453			1	2				1
399	1	6	1	0	0	0	0	2	4	4							369	390	1	1	1							7	1	1	1	1	1	1	1	3	3	3	3	3	3	3	1	1	1	1	1	1	1
400	2	6	1	0	0	0	0	1	2	2			151	160					1	2	1
401	1	5	2	1	1	0	1	4	4	2			852	862					3	1	1							16	1	2	1	1	1	1	1	3	3	3	3	3	3	3	3	3	3	3	3	3	3
402	2	6	2	0	0	0	0	3	2	3					839	29			2	2	1
403	1	4	2	1	2	0	1	5	3	4							399	416	1	1	1							30	1	1	1	1	1	1	1	1	1	1	1	1	1	1	3	3	3	3	3	3	3
404	2	6	2	0	0	0	0	1	4	3					995	1038			1	1	1							1	2	2	2	1	1	1	1	2	2	2	1	1	1	1	2	2	2	1	1	1	1
405	2	6	1	0	0	0	0	1	2	3					839	256			1	2				1
406	1	6	2	0	0	0	0	2	4	3					839	29			1	1	1				1			7	1	1	1	1	1	1	1	3	3	3	3	3	3	3	1	1	1	1	1	1	1
407	2	6	1	0	0	0	0	1	3	2			379	426					1	2	1
408	2	6	1	0	0	0	0	3	5	1	206	208							1	1	1							10	1	1	2	2	1	1	1	3	3	1	1	3	3	3	1	1	2	2	1	1	1
409	1	6	4	0	0	0	0	3	2	1	138	192							1	1	1							11	1	1	1	1	1	1	1	3	3	3	3	3	3	3	1	1	1	1	1	1	1
410	2	6	1	0	0	0	0	1	3	2			219	252					3	2	1
411	2	6	2	0	0	0	0	1	2	1	75	93							1	2	1
412	2	4	3	2	1	0	1	5	4	3					104	174			1	1	1							29	1	1	1	1	1	1	1	1	1	1	1	1	1	1	3	3	3	3	3	3	3
413	2	6	2	0	0	0	0	2	2	2			151	215					1	1	1							4	1	1	1	1	1	1	1	3	3	3	3	3	1	1	1	1	1	1	1	1	1
414	2	6	3	0	0	0	0	3	3	2			379	96					1	2			1
415	2	5	3	0	0	0	0	1	1	2			151	154					1	2	1
416	2	6	1	0	0	0	0	1	4	2			379	426					1	2				1
417	1	6	1	0	0	0	0	5	5	2			151	215					3	2	1
418	2	6	2	0	0	0	0	4	4	3					197	254			1	2	1
419	2	5	3	0	0	0	0	2	2	2			995	1222					1	2					1
420	1	3	2	1	1	0	1	3	4	2			995	1010					1	1	1							15	3	3	3	2	3	2	3	1	2	2	2	2	2	3	1	1	1	2	2	1	3
421	1	6	1	0	0	0	0	1	3	1	138	174							3	2				1
422	1	5	2	0	0	0	0	5	4	4							48	67	1	1	1							24	2	3	3	3	3	3	3	2	1	1	1	1	1	1	2	3	3	3	3	3	3
423	2	6	1	0	0	0	0	1	5	2			899	174					1	2							1
424	2	5	3	0	0	0	0	2	4	2			379	402					1	1					1			5	2	2	2	2	2	2	2	2	2	2	2	2	2	2	1	1	1	1	1	1	1
425	2	6	2	0	0	0	0	5	5	1	75	105							1	1	1							26	3	3	3	1	1	1	1	3	1	1	3	3	3	3	2	2	2	2	2	2	2
426	1	6	1	0	0	0	0	1	3	3					403	460			1	2	1
427	1	6	3	0	0	0	0	2	4	2			1250	1258					1	2	1
428	1	6	2	0	0	0	0	3	4	2			899	440					1	2	1
429	2	4	2	1	0	0	1	5	4	1	75	106							1	2	1
430	1	6	1	0	0	0	0	3	4	3					839	89			1	2	1
431	2	6	1	0	0	0	0	1	4	4							107	129	1	1				1				3	3	3	3	3	3	3	3	1	1	1	1	1	1	1	1	1	1	1	1	1	1
432	2	6	3	0	0	0	0	1	2	2			1384	1397					1	1	1							4	1	1	1	1	1	1	1	1	1	1	1	1	1	1	3	3	3	3	3	3	3
433	2	6	1	0	0	0	0	3	4	2			151	51					1	1	1							13	2	2	2	2	2	2	2	2	2	2	2	2	2	2	3	3	3	3	3	3	3
434	2	4	1	0	0	0	0	5	4	2			379	38					1	1				1				23	1	3	3	3	3	2	2	3	1	1	1	1	2	2	2	1	1	1	1	2	2
435	2	6	1	0	0	0	0	1	4	4							399	431	3	1				1				4	1	1	1	1	1	1	1	3	1	3	3	3	3	3	1	1	1	1	1	1	1
436	1	6	2	0	0	0	0	1	4	2			151	215					1	1			1					3	1	1	1	1	1	1	1	1	1	1	1	1	1	1	3	3	3	3	3	3	3
437	2	6	2	0	0	0	0	2	2	2			379	38					3	2	1
438	1	5	2	0	0	0	0	5	2	4							280	195	1	1	1					1		30	1	1	1	1	1	1	1	3	3	3	3	3	3	3	1	1	1	1	1	1	1
439	2	2	2	0	0	0	0	1	2	2			673	751					3	1				1				1	1	1	1	1	1	1	1	1	1	1	1	1	1	1	1	1	1	1	1	1	1
440	1	6	2	0	0	0	0	2	3	4							48	84	2	1				1				9	1	1	1	1	1	1	1	3	3	3	3	3	3	3	1	1	1	1	1	1	1
441	2	6	1	0	0	0	0	2	3	4							32	43	1	1				1				6	1	1	1	1	1	1	1	3	1	1	3	3	3	3	1	1	1	1	1	1	1
442	2	6	2	0	0	0	0	2	5	3					487	488			1	2	1
443	2	3	2	0	0	1	1	4	5	2			774	829					1	1	1							14	2	2	2	2	2	2	2	2	2	2	2	2	2	2	2	2	2	2	2	2	2
444	1	3	0	0	0	1	1	2	4	1	42	46							1	1	1				1			29	3	3	3	3	3	3	3	3	3	3	3	3	3	3	3	3	3	3	3	3	3
445	2	3	5	0	0	1	1	2	3	1	138	175							1	2					1
446	2	4	3	3	0	0	1	4	4	4							107	143	1	2	1
447	2	5	2	0	1	0	1	4	4	1	53	55							2	1	1							27	1	2	3	3	3	3	2	1	2	1	3	3	3	2	3	2	3	3	3	3	1
448	2	5	2	0	0	0	0	2	1	2			379	438					1	2	1
449	1	4	2	1	1	0	1	4	4	4							48	49	1	1	1							19	2	2	2	2	2	2	2	2	2	2	2	2	2	2	2	2	2	2	2	2	2
450	1	4	2	1	1	1	1	5	5	3					403	459			1	1	1				1			20	3	3	2	3	3	3	3	2	2	2	2	1	3	2	1	3	1	1	1	3	1
451	1	5	2	1	1	0	1	5	5	4							48	67	1	1	1							20	3	3	3	3	3	3	3	2	3	1	3	3	3	3	3	2	2	3	3	3	3
452	1	4	2	1	1	1	1	4	5	4							48	84	1	1		1						15	1	1	1	1	1	1	1	3	3	3	3	3	3	3	1	1	1	1	1	1	1
453	2	4	2	1	0	1	1	4	5	4							48	97	1	2				1
454	2	4	2	0	1	0	1	2	3	4							107	147	1	1				1				6	1	1	1	1	1	1	1	3	3	3	3	3	3	3	1	1	1	1	1	1	1
455	1	5	1	0	0	0	0	3	2	2			1	50					3	1	1							10	1	1	1	1	1	1	1	3	3	3	3	3	3	3	1	1	1	1	1	1	1
456	2	4	2	2	1	1	1	5	5	1	75	105							1	1	1							12	1	1	1	1	1	1	1	3	3	3	3	3	3	3	1	1	1	1	1	1	1
457	2	5	2	0	1	0	1	5	4	4							48	90	1	1	1							1	1	1	1	1	1	1	1	3	3	3	3	3	3	3	1	1	1	1	1	1	1
458	2	5	1	1	0	0	1	5	4	1	138	148							1	1	1							20	1	1	1	1	1	1	1	3	3	3	3	3	3	3	1	1	1	1	1	1	1
459	1	2	2	1	0	1	1	1	1	2			673	408					3	1			1					1	1	1	1	1	1	1	1	1	1	1	1	1	1	1	1	1	1	1	1	1	1
460	1	5	2	0	0	0	0	2	3	4							48	88	2	1					1			5	1	1	1	1	1	1	1	3	3	3	3	3	3	3	1	1	1	1	1	1	1
461	2	3	2	0	0	0	0	3	2	1	138	140							1	1	1							11	1	3	3	3	3	3	3	3	1	1	1	1	1	1	3	3	3	3	3	3	3
462	1	5	2	0	1	0	1	1	2	2			673	482					1	2	1
463	2	5	1	0	0	0	0	2	4	2			151	207					3	1				1				7	1	1	1	1	1	1	1	3	3	3	3	3	3	3	1	1	1	1	1	1	1
464	2	5	8	0	5	2	1	5	5	1	75	111							1	1	1				1			26	2	3	3	3	3	3	2	2	1	1	1	1	1	2	2	2	2	2	2	2	2
465	2	5	3	0	1	0	1	2	3	2			673	42					1	1	1							8	1	1	1	1	1	1	1	3	3	3	3	3	1	1	1	1	1	1	1	1	1
466	2	5	1	0	0	0	0	1	4	1	75	135							3	2							1
467	2	4	1	0	0	0	0	2	4	4							280	195	1	1	1							6	1	1	1	1	1	1	1	3	3	3	3	3	3	3	1	1	1	1	1	1	1
468	1	3	2	0	1	1	1	5	5	3					297	402			1	1	1							23	2	3	3	3	3	3	3	3	1	2	2	2	2	2	1	1	1	1	1	1	1
469	2	4	2	0	1	2	1	5	5	2			673	686					3	1	1							30	2	2	2	2	2	1	1	3	3	3	3	3	3	3	2	2	2	2	2	2	2
470	1	5	2	0	0	0	0	2	4	1	138	147							2	1	1							9	1	1	1	1	1	1	3	3	1	1	3	1	1	1	1	1	1	1	1	1	1
471	1	4	1	0	0	0	0	1	4	2			379	129					1	2				1
472	1	4	2	0	2	0	1	4	4	4							399	416	1	1	1							19	1	1	3	3	3	3	2	3	3	1	1	1	1	2	3	3	3	3	3	3	3
473	2	4	2	1	0	0	1	2	5	1	138	149							1	1	1							2	1	3	3	3	3	1	2	3	1	1	1	1	1	2	1	3	3	3	3	1	1
474	2	3	2	2	0	0	1	5	5	3					995	96			1	1	1							12	1	1	1	1	1	1	1	3	3	3	3	3	1	1	1	1	1	1	1	1	1
475	1	5	2	1	0	1	1	5	4	2			995	1124					1	1	1							25	3	2	3	3	3	3	3	2	2	2	2	2	2	3	2	1	2	3	3	2	3
476	1	3	2	0	1	1	1	5	5	3					297	402			1	1	1							24	1	3	3	3	3	3	3	3	2	1	1	2	1	2	2	1	1	1	1	1	1
477	2	5	2	0	0	0	0	2	3	3					403	426			3	1	1							8	1	1	1	1	1	1	1	1	1	1	1	1	2	2	1	1	1	1	1	1	1
478	1	4	2	0	1	0	1	4	5	3					487	514			1	1	1							19	3	3	3	3	3	3	3	3	3	3	3	3	3	3	3	3	3	3	3	3	3
479	2	3	2	1	1	0	1	5	5	3					1	17			1	1	1				1			29	2	3	2	2	2	3	3	2	2	1	1	1	1	1	3	3	3	3	3	3	3
480	1	4	1	1	0	0	1	5	1	2			151	200					1	1	1							29	2	3	2	1	3	2	3	2	3	1	2	3	1	2	2	3	2	2	1	1	1
481	1	4	2	1	2	0	1	4	4	4							48	56	1	1	1							16	2	3	2	3	2	3	2	2	3	2	3	1	2	3	1	2	3	2	1	2	3
482	2	3	2	1	1	1	1	5	4	1	75	106							1	1				1				30	2	3	3	2	3	3	3	2	3	3	2	3	3	3	2	3	2	2	3	2	2
483	1	5	2	1	1	1	1	5	5	2			995	1005					1	1		1						28	2	3	3	2	3	1	2	2	1	3	2	1	2	1	3	2	2	3	2	1	3
484	1	3	2	2	0	0	1	4	2	1	75	106							1	1	1							15	3	2	3	2	3	2	3	3	2	3	2	3	2	3	3	2	3	2	3	2	3
485	1	5	1	0	0	0	0	4	4	1	138	140							1	1				1				20	1	1	1	3	3	3	3	1	1	1	1	1	1	1	3	3	3	1	1	1	1
486	2	3	1	1	1	0	1	1	1	2			379	105					3	2							1
487	2	4	1	0	2	0	1	1	2	4							48	49	3	2							1
488	2	4	3	2	2	0	1	4	4	2			379	213					1	1	1				1			1	1	1	1	1	1	1	2	1	1	1	1	3	3	2	1	1	1	1	1	1	2
489	2	4	2	3	0	0	1	3	4	2			565	577					1	1	1							4	2	3	3	3	2	2	2	3	2	2	2	3	3	3	2	3	3	3	2	2	2
490	1	4	2	1	1	0	1	4	5	2			774	798					1	1	1							15	1	1	1	1	1	1	1	2	2	2	2	2	2	2	2	2	2	2	2	2	2
491	2	2	4	0	0	0	0	1	2	3					575	40			3	2				1
492	1	3	1	0	0	0	0	3	2	2			1250	66					1	1		1						8	2	3	2	3	2	2	3	3	2	3	2	2	3	2	1	3	2	1	2	2	3
493	2	2	1	0	0	0	0	1	2	2			379	398					3	2							1
494	2	2	2	1	0	0	1	1	5	1	27	35							3	2							1
495	1	2	1	0	0	0	0	1	2	4							32	42	1	2					1
496	1	2	2	0	0	0	0	3	4	2			379	390					1	1	1							8	1	3	3	3	3	3	3	3	1	1	1	1	1	1	1	1	1	1	1	1	1
497	1	2	1	0	0	0	0	1	3	3					575	40			3	2	1
498	2	2	1	0	0	0	0	4	3	3					1	17			1	1			1					15	2	3	2	3	2	3	2	2	3	2	3	2	3	2	2	3	2	3	2	3	2
499	1	2	2	2	0	0	1	2	2	4							32	43	1	1	1			1				8	2	2	2	2	2	2	2	1	1	1	1	2	2	2	3	3	3	3	3	3	3
500	2	2	0	0	0	0	0	1	2	2			1384	30					3	2				1
501	2	2	2	1	0	2	1	2	2	1	138	13							1	2			1
502	1	2	1	0	0	0	0	4	2	3					839	857			1	1			1					17	1	1	1	1	1	1	1	3	3	3	3	3	3	3	1	1	1	1	1	1	1
503	1	3	1	1	0	0	1	4	5	2			151	199					1	1	1							19	3	2	2	1	3	2	2	2	3	2	2	2	1	2	3	1	2	2	3	2	3
504	2	2	2	0	0	0	0	1	3	2			219	94					3	2	1
505	2	2	3	0	0	0	0	3	3	2			565	588					3	2				1
506	2	2	2	0	1	2	1	2	4	2			673	733					1	2	1
507	1	2	2	0	0	0	0	1	2	2			852	55					1	1					1			5	2	1	2	2	2	1	2	2	2	2	3	1	2	2	1	1	2	3	2	1	2
508	1	2	1	0	0	1	1	3	1	3					1	17			3	1			1					7	1	1	1	1	1	1	1	1	1	1	1	1	1	1	2	2	2	2	2	2	2
509	2	2	3	0	0	0	0	3	3	2			565	588					3	2				1
510	2	2	2	0	0	0	0	3	4	2			219	94					1	2				1
511	2	2	0	0	0	1	1	1	1	2			899	440					3	2				1
512	2	2	2	0	0	1	1	2	2	1	138	52							1	1	1							4	1	1	3	3	3	3	3	2	2	1	1	1	1	1	1	1	1	1	1	1	1
513	2	2	2	0	0	3	1	3	4	2			673	714					1	1	1							5	1	3	2	3	1	2	3	2	3	2	2	2	1	3	2	1	2	1	3	2	3
514	2	2	3	0	0	0	0	2	2	1	27	32							1	1			1					9	1	1	1	1	1	2	3	3	3	3	3	3	2	1	1	1	1	1	1	2	3
515	2	2	2	0	0	2	1	2	3	2			69	66					1	1				1				7	1	1	1	1	1	1	1	1	1	1	1	1	1	1	1	1	1	1	2	2	2
516	1	2	0	0	0	0	0	2	2	3					403	97			1	1				1				9	1	1	1	1	1	1	1	2	2	2	2	2	2	2	2	2	2	2	2	2	2
517	2	2	3	3	3	0	1	2	1	1	75	90							1	1					1			2	1	1	1	1	1	1	1	3	3	3	3	3	3	3	1	1	1	1	1	1	1
518	2	2	2	0	0	1	1	2	3	2			151	179					1	1					1			4	2	2	2	2	2	2	2	3	2	2	3	2	2	2	2	2	3	2	1	2	2
519	2	2	2	0	0	0	0	2	2	1	75	76							3	1				1				5	1	1	1	1	1	1	1	1	1	1	1	1	1	1	3	3	3	3	3	3	3
520	2	2	4	1	0	0	1	2	3	2			219	341					3	2					1
521	1	2	3	0	0	0	0	2	2	2			1	4					1	1	1							2	1	1	1	1	1	1	1	3	3	3	3	3	3	3	1	1	1	1	1	1	1
522	2	2	1	0	0	0	0	1	2	2			69	85					1	2	1
523	1	2	2	0	1	0	1	3	3	3					403	466			1	1				1				8	2	3	2	2	3	2	2	2	3	2	1	3	2	3	2	3	1	2	1	3	2
524	2	2	3	0	2	0	1	5	3	1	75	81							1	1	1							3	1	2	2	2	2	2	2	3	1	1	1	2	2	2	1	1	1	1	1	1	1
525	2	2	3	0	0	0	0	2	2	2			565	568					1	1	1					1		2	1	1	1	1	1	1	1	3	3	3	3	3	3	3	1	1	1	1	1	1	1
526	2	2	2	0	0	0	0	2	4	4							48	58	1	1	1					1		3	2	3	1	3	2	3	1	2	2	2	3	2	3	1	2	3	2	2	2	2	3
527	2	2	2	0	0	1	1	2	1	1	138	74							1	2	1
528	1	2	2	0	0	0	0	2	4	3					1	50			1	1				1				7	1	1	1	1	1	1	1	3	3	3	3	3	3	3	3	3	3	3	3	3	3
529	1	2	3	0	0	0	0	4	2	4							48	67	3	1	1							19	3	3	3	3	3	3	3	1	1	1	1	1	1	1	2	2	2	2	2	2	2
530	1	2	0	0	0	0	0	1	2	4							399	334	1	2						1
531	2	2	3	1	0	2	1	3	2	4							107	108	3	2					1
532	1	2	1	0	0	0	0	3	3	1	53	13							1	1	1							7	1	1	1	1	1	1	1	3	3	3	3	3	3	3	3	3	3	3	3	3	3
533	2	2	3	0	0	1	1	5	2	3					403	97			3	2	1	1			1
534	2	2	4	2	0	0	1	2	3	3					839	844			1	2					1
535	1	3	3	0	2	0	1	3	3	2			151	194					1	2	1
536	1	2	4	0	0	0	0	5	3	1	75	40							1	1					1			1	1	1	1	1	1	1	1	1	1	3	3	3	3	3	1	3	3	3	2	3	3
537	2	2	2	0	0	1	1	5	2	2			379	401					1	1	1		1					30	2	2	3	3	2	3	3	3	2	1	3	1	3	1	3	2	1	2	3	2	1
538	2	2	0	0	0	0	0	1	2	4							48	67	3	1				1				1	1	1	1	1	1	1	1	1	1	1	1	1	1	1	1	1	1	1	1	1	1
539	2	2	1	1	0	0	1	1	2	3					839	842			1	2					1		1
540	2	2	3	0	0	0	0	1	2	3					403	68			1	2							1
541	1	2	2	0	0	0	0	1	2	2			899	398					2	2			1
542	1	3	0	0	0	0	0	3	5	1	27	31							3	2	1
543	2	2	1	0	0	0	0	5	5	4							107	114	1	1	1							30	3	3	3	3	3	3	3	1	1	1	1	1	1	1	1	1	1	1	1	1	1
544	2	2	1	0	0	0	0	1	2	4							48	67	3	2				1
545	2	2	0	0	0	0	0	2	4	3					1	17			3	1				1				5	2	3	2	1	2	2	2	3	2	1	2	2	1	2	1	2	3	2	1	2	3
546	1	2	2	0	1	0	1	1	2	2			1	3					1	2	1
547	2	2	1	0	0	0	0	1	4	2			1384	213					2	1	1		1			1		2	2	2	1	3	1	3	1	2	2	3	1	3	1	3	2	3	1	2	1	3	2
548	2	2	0	0	0	1	1	3	3	1	42	43							1	1		1						3	3	2	3	3	2	2	2	1	2	2	3	2	1	2	1	2	2	1	3	2	2
549	2	2	2	0	0	0	0	3	3	4							48	103	1	1	1				1			4	1	1	1	1	1	1	1	3	3	3	3	3	3	3	1	1	1	1	1	1	1
550	2	2	2	1	1	1	1	1	1	2			995	1010					1	2	1
551	2	2	2	0	0	0	0	1	2	2			673	757					1	1			1					2	2	2	2	2	2	2	2	2	2	2	2	2	2	2	2	2	2	2	2	2	2
552	2	2	2	0	1	2	1	2	5	4							223	122	3	1	1							6	3	3	3	3	3	3	3	1	1	1	1	1	1	1	1	1	1	1	1	1	1
553	2	2	2	0	0	0	0	2	2	4							280	195	1	1				1				4	1	1	1	1	1	1	1	3	3	3	1	1	1	1	3	3	2	1	1	1	1
554	2	2	1	0	0	0	0	4	3	1	27	40							2	1	1							14	1	2	3	1	2	2	2	3	2	2	1	2	3	1	2	3	1	2	3	2	1
555	1	2	0	0	0	0	0	3	2	3					104	106			1	1	1				1			10	1	1	1	1	1	1	1	1	1	1	1	1	1	1	3	3	3	3	3	3	3
556	2	3	2	0	0	1	1	1	2	4							32	40	3	2			1
557	2	2	2	0	0	0	0	4	4	3					403	453			1	1			1					13	1	1	1	1	1	1	1	3	3	3	3	3	3	3	1	1	1	1	1	1	1
558	2	2	No	No	No	No	0	2	3	3					839	927			2	1					1			4	1	2	3	2	1	2	3	1	2	3	2	1	2	3	1	2	3	2	1	2	3
559	2	2	2	0	0	0	0	1	4	2			151	157					1	1		1						3	2	2	3	2	2	2	3	2	3	2	3	2	2	3	2	3	2	3	2	2	2
560	2	2	4	0	0	0	0	2	2	3					575	42			1	2					1
561	2	2	7	1	0	0	1	4	2	2			151	48					1	2	1
562	2	2	2	0	0	1	1	1	2	1	75	116							2	1				1				3	1	1	1	1	2	2	3	3	3	3	1	1	1	1	1	1	1	1	1	1	1
563	2	2	3	0	0	2	1	2	1	2			852	876					3	2			1
564	1	2	3	0	0	1	1	3	2	2			151	28					1	1	1				1			12	3	1	1	1	1	1	1	3	2	2	1	1	1	2	1	2	2	2	2	2	3
565	2	2	2	0	0	0	0	2	3	2			995	1215					1	2				1
566	2	2	2	0	0	0	0	2	3	2			995	993					1	1				1				1	1	1	1	1	1	1	1	3	3	3	3	3	1	1	1	1	1	1	1	1	1
567	2	3	4	0	0	2	1	3	3	1	138	203							1	1	1				1	1		4	1	1	1	1	1	1	1	1	1	1	1	1	1	1	3	3	3	3	3	3	3
568	1	2	2	0	0	1	1	2	3	2			995	1222					1	1			1					9	1	3	2	2	2	1	2	3	3	2	2	2	2	2	3	1	2	2	2	2	2
569	2	3	2	0	0	0	0	1	3	3					1	17			1	1			1					4	1	1	1	2	2	1	1	3	3	3	2	2	3	3	1	1	1	2	2	1	1
570	1	2	2	0	2	2	1	1	2	2			379	111					1	1	1							4	1	1	1	1	1	1	1	3	3	3	3	3	3	3	1	1	1	1	1	1	1
571	1	2	4	0	1	0	1	3	4	1	75	116							1	1	1							13	3	2	3	2	2	3	2	2	3	2	2	3	2	2	3	2	3	3	2	2	2
572	2	3	1	0	0	0	0	2	3	2			995	291					1	1						1		8	1	1	1	1	1	1	1	1	1	1	1	1	1	1	3	1	3	3	3	3	3
573	2	2	1	0	2	0	1	2	2	3					403	484			1	1			1					3	2	2	3	3	3	3	3	1	1	1	1	1	1	1	2	2	2	2	2	2	2
574	1	2	2	0	0	0	0	3	2	2			1250	1373					1	1			1		1			12	1	1	1	1	1	1	1	3	3	3	3	3	3	3	1	1	1	1	1	1	1
575	2	2	3	0	0	0	0	3	2	1	1	4							2	1					1			3	2	2	2	2	2	2	2	1	1	1	1	1	1	1	2	2	2	2	2	2	2
576	2	2	0	0	0	0	0	3	4	3					839	857			1	1		1						4	1	3	2	3	2	2	2	2	3	2	2	3	1	2	2	1	3	2	3	2	3
577	1	2	0	0	0	0	0	2	4	3					995	1036			1	1		1			1	1	1	4	1	2	3	3	2	1	2	1	2	2	1	2	3	2	3	2	1	2	3	2	1
578	2	2	1	0	0	0	0	4	2	4							48	59	1	1	1							15	3	3	3	3	3	3	3	3	3	3	3	3	3	3	3	3	3	3	3	3	3
579	2	2	14	13	19	12	1	5	3	2			219	229					1	1		1	1		1	1	1	16	3	3	2	3	3	2	3	2	2	3	1	2	2	2	3	2	3	3	2	2	3
580	1	2	2	0	0	0	0	1	2	2			995	1016					3	2				1
581	2	2	2	0	0	0	0	2	5	2			219	242					1	1	1	1						4	1	2	3	3	2	2	1	3	2	1	1	2	2	3	3	3	3	3	3	3	3
582	2	2	1	0	0	1	1	1	1	2			899	60					1	1				1				1	1	1	1	1	1	1	1	1	1	1	2	2	3	3	1	1	1	1	1	1	1
583	1	2	1	0	0	1	1	4	3	3					995	1036			1	1	1							15	1	1	1	1	1	1	1	3	3	3	3	3	3	3	1	1	1	1	1	1	1
584	2	2	3	0	0	0	0	1	4	2			899	51					1	1					1			1	1	1	1	1	1	1	1	3	3	3	3	1	1	1	1	1	1	1	1	1	1
585	2	3	1	0	0	0	0	3	3	2			149	150					3	1				1				10	1	1	1	1	1	1	1	3	3	3	3	3	3	3	1	1	1	1	1	1	1
586	2	3	2	0	0	1	1	5	3	2			151	194					1	1	1							10	1	2	1	2	1	3	1	1	2	1	2	2	3	1	2	1	3	2	1	2	1
587	2	3	2	0	0	0	0	3	4	4							369	372	1	1				1				14	2	2	2	2	2	2	2	2	2	2	2	2	2	2	3	3	3	3	3	3	3
588	2	3	2	0	0	1	1	5	4	2			995	25					1	1	1							29	3	3	3	3	3	3	3	2	1	1	1	1	1	1	2	1	1	1	1	1	1
589	2	3	2	1	2	0	1	5	3	4							48	84	1	1	1							21	3	3	3	2	2	3	2	3	3	2	2	3	3	3	2	2	2	2	2	1	1
590	1	3	2	1	1	0	1	5	5	1	75	106							1	1	1							30	1	2	2	2	2	3	3	1	2	3	2	3	2	3	2	1	1	3	2	3	2
591	1	3	15	13	10	6	1	4	2	1	75	106							1	1		1			1			15	1	2	3	2	3	2	2	1	2	3	2	3	3	3	2	2	3	1	2	2	2
592	2	3	2	0	1	0	1	4	4	1	75	78							1	1	1							14	2	3	1	2	2	3	2	2	3	1	2	3	3	2	3	3	2	2	1	2	2
593	2	3	0	0	2	0	1	5	5	1	75	106							3	1	1							29	3	3	3	3	1	1	1	1	1	1	1	2	2	2	1	1	1	1	2	1	1
594	1	3	2	2	0	0	1	4	5	2			995	354					1	1	1							15	3	2	3	2	3	2	3	3	2	3	2	3	2	3	3	2	3	2	3	2	3
595	1	5	0	0	0	4	1	3	3	2			500	504					2	2			1		1
596	1	3	2	0	1	0	1	5	5	4							48	67	1	1	1							20	3	2	3	3	3	2	3	3	2	3	3	3	3	2	3	2	2	3	2	2	2
597	1	3	2	2	0	0	1	5	5	1	75	106							1	1	1							27	2	2	3	3	3	2	2	3	2	3	2	3	3	2	3	2	2	3	2	2	3
598	2	5	2	0	0	0	0	5	4	1	138	26							1	1	1							16	1	3	3	3	3	3	3	3	1	1	1	1	1	1	1	3	3	3	3	3	3
599	2	5	2	0	2	0	1	5	4	2			219	26					1	1	1							29	2	2	2	2	2	2	2	2	2	2	2	2	2	2	2	2	2	2	2	2	2
600	2	5	1	0	0	0	0	5	4	2			1250	1279					1	1	1							20	2	2	2	2	2	2	2	2	2	2	2	2	2	2	2	2	2	2	2	2	2
601	1	3	4	0	0	0	0	5	4	4							399	433	1	1				1				30	2	2	2	2	2	2	2	2	2	2	2	2	2	2	2	2	2	2	2	2	2
602	2	4	1	0	0	0	0	5	4	1	75	99							1	1		1						25	1	1	1	1	1	1	1	3	3	3	3	3	3	3	1	1	1	1	1	1	1
603	2	4	3	0	2	1	1	5	4	4							107	126	1	1	1				1			9	1	1	1	1	1	1	1	3	3	3	3	3	3	3	1	1	1	1	1	1	1
604	2	3	3	0	0	0	0	4	3	2			995	1111					1	2					1
605	1	4	0	0	1	1	1	2	2	3					839	844			1	1					1			5	2	2	2	2	2	2	2	2	2	2	2	2	2	2	1	1	1	1	1	1	1
606	2	4	2	1	2	0	1	5	4	4							48	67	3	1	1							26	1	3	3	3	3	3	3	3	1	1	1	1	1	1	1	3	3	3	3	3	3
607	2	4	2	0	0	0	0	5	3	4							178	181	1	1			1					7	1	2	1	1	1	1	3	3	2	3	3	3	3	1	1	2	1	1	1	1	3
608	1	3	0	1	1	1	1	4	2	1	75	76							1	1					1			15	3	3	3	3	3	1	3	1	3	2	1	3	1	3	3	3	3	3	3	3	3
609	2	5	2	1	0	0	1	5	4	2			565	100					3	1	1							2	2	1	1	1	1	1	1	2	2	2	2	2	2	2	1	1	1	1	1	1	1
610	2	4	2	2	1	0	1	5	4	3					1	68			1	1	1							30	3	3	3	3	2	3	3	3	3	3	3	3	2	3	2	2	3	1	3	3	2
611	2	3	2	1	1	1	1	5	2	4							48	86	1	1	1	1						30	3	3	3	2	2	2	3	3	3	2	2	3	3	2	2	2	2	2	3	3	3
612	2	5	2	1	1	1	1	5	4	1	75	78							1	1	1							29	2	2	2	2	3	2	2	3	2	2	2	2	2	2	2	2	2	2	2	2	2
613	1	4	cif8f	udd7d	7dd7	udui	0	4	3	2			995	36					2	1	1	1	1	1	1	1	1	15	1	2	1	3	1	2	1	1	3	2	1	1	2	3	2	1	1	3	3	2	1
614	2	4	2	1	1	1	1	5	2	1	53	54							1	1	1				1			20	2	2	1	1	1	1	1	3	3	2	3	3	3	3	2	2	2	2	2	2	2
615	1	3	2	0	2	0	1	5	4	2			995	36					1	1	1							28	3	2	1	2	3	2	1	3	2	3	2	1	2	3	3	2	3	2	1	2	3
616	2	5	1	1	0	0	1	5	2	3					839	898			1	1			1					15	3	3	3	3	3	3	3	1	1	1	1	1	1	1	3	3	3	3	3	3	3
617	1	3	2	0	0	1	1	4	4	4							48	67	1	1	1							15	2	2	2	2	2	2	2	3	3	3	3	3	3	3	1	1	1	1	1	1	1
618	1	5	1	0	0	0	0	5	3	2			1250	752					1	1	1							28	2	2	2	2	2	2	2	2	2	2	2	2	2	2	2	2	2	2	2	2	2
619	2	5	2	0	0	0	0	5	2	3					1	23			3	1	1							21	1	1	1	1	1	1	1	3	3	3	3	3	3	3	1	1	1	1	1	1	1
620	1	5	3	1	0	0	1	5	2	3					403	97			1	1	1							23	2	1	2	2	1	2	2	3	1	1	3	1	1	1	1	2	1	3	1	2	1
621	2	4	2	1	2	0	1	5	4	1	53	56							1	1	1							30	1	1	1	1	1	1	1	3	3	3	3	3	3	3	1	1	1	1	1	1	1
622	2	3	2	0	1	0	1	5	4	4							439	225	2	1	1							24	2	2	2	2	3	1	2	1	2	2	2	3	3	3	2	1	3	2	1	1	1
623	1	4	2	1	1	0	1	5	4	3					575	207			1	1		1						22	2	1	2	2	1	2	2	3	2	2	3	3	3	3	3	3	3	3	3	3	3
624	2	5	6	0	0	0	0	5	2	1	53	57							1	2	1
625	2	4	2	1	1	0	1	5	4	4							48	89	1	1	1							28	1	1	1	1	3	2	2	2	2	1	2	3	2	2	2	2	2	3	2	2	2
626	1	4	2	0	2	0	1	4	4	4							107	114	2	1					1			19	1	3	1	2	3	2	3	3	2	1	3	2	2	3	1	3	2	1	2	2	1
627	1	4	2	1	2	0	1	4	4	2			852	894					1	1	1							19	1	2	1	2	3	2	1	2	3	3	2	2	3	2	1	2	3	2	1	3	2
628	2	5	2	1	0	0	1	4	4	1	27	41							1	2					1
629	2	3	2	0	1	1	1	4	4	2			219	257					1	2					1	1
630	2	4	2	0	0	0	0	5	3	2			1250	1279					1	1		1						7	1	1	1	1	1	1	1	3	3	3	3	3	3	3	1	1	1	1	1	1	1
631	1	4	2	0	1	1	1	5	4	4							48	105	1	1	1							27	1	1	2	3	2	3	3	3	2	2	2	2	2	2	1	2	2	2	1	1	1
632	1	3	2	2	0	0	1	4	4	4							48	67	1	1	1							20	3	2	3	3	3	2	3	3	3	2	3	2	1	2	3	2	2	3	2	3	3
633	2	3	2	1	0	0	1	5	4	1	75	99							1	1	1							29	2	3	3	3	2	2	1	2	2	2	1	2	3	3	2	2	1	1	3	2	3
634	2	5	0	0	0	1	1	3	3	1	75	118							1	2	1
635	1	3	2	1	0	0	1	5	4	2			151	156					1	1		1						18	3	2	3	2	1	2	3	2	1	1	1	2	3	3	2	3	1	2	1	2	3
636	1	4	2	1	2	0	1	5	4	1	27	39							1	1	1							1	2	2	2	2	2	2	2	2	2	2	2	2	2	2	2	2	2	2	2	2	2
637	2	4	2	1	0	0	1	5	4	1	75	106							1	2	1	1
638	1	5	2	0	0	0	0	5	4	4							48	49	1	1				1				30	1	3	3	3	2	2	2	3	2	2	2	2	2	2	2	3	3	3	2	2	2
639	1	4	2	1	0	0	1	5	4	2			995	1228					1	1	1				1			20	1	1	1	1	1	1	1	3	3	3	3	2	3	3	2	2	2	2	1	1	1
640	2	5	2	2	0	1	1	3	3	2			379	129					1	2			1
641	2	4	1	0	0	0	0	1	4	3					1	73			1	2				1
642	2	5	4	0	0	0	0	5	3	3					575	658			3	2				1
643	2	4	2	0	1	0	1	1	4	1	138	153							1	1	1							4	1	2	1	2	2	1	1	3	3	3	3	3	3	3	1	2	1	2	2	1	1
644	2	4	2	1	0	0	1	1	3	3					839	74			1	1	1							1	2	2	2	2	2	2	2	2	2	2	2	2	2	2	1	1	1	2	2	2	2
645	1	5	2	2	2	1	1	4	4	3					104	34			3	1			1					18	1	1	1	1	1	1	1	3	3	3	3	3	3	3	2	2	2	2	2	2	2
646	2	4	5	0	0	0	0	1	3	3					403	442			1	2			1
647	1	4	1	0	0	0	0	1	4	1	1	6							1	2				1	1
648	2	5	2	1	0	0	1	1	3	3					995	6			1	2				1
649	2	5	2	1	0	0	1	3	4	2			673	747					3	1	1							14	1	3	3	3	3	1	1	1	1	1	1	1	1	1	3	1	1	1	1	3	3
650	2	5	2	2	1	0	1	3	3	2			852	878					1	2	1
651	1	4	3	0	0	0	0	1	3	3					403	433			1	1					1			1	1	1	1	1	1	1	1	1	1	1	1	1	2	1	1	1	1	1	1	1	1
652	2	5	3	0	0	0	0	1	1	1	75	52							1	1			1					1	1	1	1	1	1	1	1	3	1	1	2	1	2	1	1	1	1	1	1	1	1
653	2	4	2	1	0	0	1	1	4	3					1	102			1	1							1	2	1	1	1	1	1	1	1	3	3	3	3	3	3	3	1	1	1	1	1	1	1
654	2	5	1	1	0	0	1	1	2	2			151	179					1	2			1
655	2	4	3	1	0	1	1	3	1	2			590	56					1	1			1					10	2	2	2	2	2	2	2	1	1	1	1	1	1	1	3	3	3	3	3	3	3
656	2	4	2	1	2	0	1	1	4	3					487	489			1	2	1
657	2	3	4	0	1	0	1	5	3	4							369	394	3	2							1
658	2	4	2	0	1	0	1	5	4	3					403	97			1	1	1							20	2	2	2	2	2	1	1	1	1	1	1	2	3	3	2	1	2	1	1	2	2
659	2	5	2	0	0	0	0	3	4	2			995	993					1	1				1				10	1	3	3	3	3	3	3	3	1	1	1	1	1	1	1	3	3	3	3	3	3
660	2	4	2	0	1	0	1	1	1	2			899	924					3	2					1		1
661	1	5	2	1	1	0	1	3	3	4							399	308	1	1	1							19	2	3	2	3	3	2	3	2	3	2	2	2	3	1	1	2	2	2	2	2	2
662	2	5	2	0	0	0	0	3	4	2			774	842					1	1	1							3	1	1	1	1	1	1	1	1	1	1	1	1	1	1	1	1	1	1	1	1	1
663	2	3	2	0	0	3	1	1	3	2			151	66					1	2				1
664	2	5	0	0	0	0	0	3	2	2			1	38					2	1	1							12	1	1	1	1	1	1	1	3	3	3	3	3	3	3	3	3	3	3	3	3	3
665	2	5	2	0	0	0	0	1	4	3					403	453			1	2							1
666	2	5	2	0	0	0	0	3	4	2			995	1038					1	1	1							13	1	2	3	3	3	2	2	3	2	3	3	3	2	2	1	2	3	3	3	2	2
667	2	5	5	0	0	0	0	4	4	2			1250	1380					1	1	1				1			9	1	1	1	1	1	1	1	3	3	3	3	3	3	3	1	1	1	1	1	1	1
668	2	5	1	0	0	1	1	4	2	4							32	40	1	1			1					18	1	1	1	1	1	1	1	3	3	3	3	3	3	3	1	1	1	1	1	1	1
669	1	4	0	1	1	0	1	4	4	4							48	56	1	1					1			19	3	3	3	2	2	2	2	3	3	3	2	2	2	2	3	3	3	2	2	1	1
670	2	5	1	0	0	0	0	4	4	1	75	106							3	1				1				15	2	2	2	2	2	2	2	2	2	2	2	2	2	2	2	2	2	2	2	2	2
671	2	4	2	1	0	0	1	3	3	1	138	88							1	1			1					14	1	1	1	1	1	1	1	1	1	1	1	1	1	1	1	1	1	1	1	1	1
672	2	4	3	0	0	0	0	3	3	1	138	154							1	1					1			4	1	1	1	1	1	1	1	3	3	3	3	3	3	3	1	1	1	1	1	1	1
673	2	4	4	1	0	0	1	5	2	4							280	195	1	2			1
674	2	4	1	2	0	0	1	3	3	4							332	346	1	1	1							13	2	2	2	2	2	2	2	2	2	2	2	2	2	2	2	2	2	2	2	2	2
675	2	5	4	1	0	0	1	5	3	4							32	40	2	1			1					30	2	2	2	2	2	2	2	2	2	2	2	2	2	2	2	2	2	2	2	2	2
676	2	4	1	0	0	0	0	4	4	2			151	179					3	1	1							15	1	1	1	1	1	1	1	3	3	3	3	3	3	3	1	1	1	1	1	1	1
677	2	4	4	0	0	0	0	3	2	2			899	601					1	2					1
678	2	5	2	0	0	0	0	4	3	4							48	91	3	1				1				6	1	1	1	1	1	1	1	3	3	3	3	3	3	3	1	1	1	1	1	1	1
679	2	4	2	2	1	0	1	4	4	4							48	69	2	1	1							17	3	2	3	2	3	2	3	3	2	2	3	2	3	2	3	2	3	3	2	3	2
680	2	3	3	0	0	0	0	5	4	4							32	40	1	1					1			2	1	2	2	3	3	3	3	3	1	3	1	1	1	1	1	1	3	1	1	1	1
681	1	4	2	1	1	1	1	5	2	2			774	829					2	1					1			30	1	2	1	3	3	2	2	1	2	3	2	1	3	2	3	1	1	1	1	2	3
682	2	5	2	0	0	0	0	5	4	2			565	568					3	1	1							13	2	1	1	1	1	1	1	1	3	3	3	3	3	3	2	1	1	1	1	1	1
683	1	5	2	1	0	0	1	4	4	3					839	907			1	1	1	1			1			1	2	3	2	2	2	2	3	1	3	3	3	2	2	2	3	2	2	3	3	3	2
684	2	5	4	0	0	0	0	3	1	4							399	426	1	2					1
685	2	3	2	0	1	0	1	5	4	2			673	57					1	1	1	1						20	3	2	2	2	3	3	2	2	2	2	3	2	2	2	3	2	2	3	3	3	2
686	1	4	1	1	1	0	1	4	1	4							48	56	1	1					1			19	3	3	3	3	2	2	2	3	3	3	1	1	1	1	3	3	3	2	2	2	2
687	2	5	3	0	0	0	0	3	3	2			151	177					1	1	1							10	1	1	3	3	3	3	3	3	3	1	1	1	1	1	1	1	3	3	3	3	3
688	2	5	3	1	0	0	1	3	3	4							48	45	1	1	1							6	2	2	1	3	2	3	3	2	2	3	1	2	1	3	2	2	2	1	2	1	1
689	2	5	4	1	0	1	1	4	4	3					403	431			1	1	1							18	1	1	1	1	1	1	1	3	3	3	3	3	3	3	1	1	1	1	1	1	1
690	2	5	2	1	0	1	1	4	4	3					1	83			1	1	1							14	1	3	3	3	3	3	3	3	1	1	1	1	1	1	3	3	3	3	3	3	3
691	2	5	2	0	0	0	0	3	2	3					575	29			1	1	1							1	1	1	1	1	1	1	1	3	3	3	3	3	3	3	1	1	1	1	1	1	1
692	2	5	2	0	0	0	0	5	2	3					995	96			1	1	1							10	1	1	1	1	1	1	1	3	3	3	3	3	3	3	1	1	1	1	1	1	1
693	1	4	2	1	2	0	1	5	2	4							48	87	1	1	1							25	1	3	2	3	1	3	2	3	1	3	1	3	2	3	1	2	1	2	2	1	1
694	2	5	2	0	0	0	0	3	2	2			1384	205					1	1	1							10	1	1	1	1	1	1	1	3	3	3	3	3	3	3	1	1	1	1	1	1	1
695	2	3	2	1	2	0	1	5	2	4							48	60	1	1	1							27	3	2	2	2	2	2	3	2	2	2	1	2	2	3	2	2	1	3	2	2	2
696	2	5	4	0	0	0	0	5	2	2			379	30					3	2	1
697	2	5	3	0	0	0	0	3	2	4							280	195	3	1			1					4	1	1	1	1	1	1	1	3	3	3	3	3	3	3	1	1	1	1	1	1	1
698	1	4	2	1	1	1	1	5	2	4							399	416	1	1			1					29	1	2	3	2	2	3	2	1	2	3	3	3	2	1	1	2	2	3	1	2	2
699	1	4	1	0	1	0	1	3	2	2			995	1076					1	2	1
700	1	4	1	0	0	0	0	3	2	4							298	308	1	1	1							11	1	1	1	1	1	1	1	2	2	2	2	2	2	2	3	3	3	3	3	3	3
701	1	3	1	0	1	0	1	3	2	2			899	702					1	1	1							10	1	1	1	1	1	1	1	1	1	1	1	1	1	1	3	3	3	3	3	3	3
702	1	3	3	0	0	0	0	3	2	3					403	369			1	2		1					1
703	1	4	1	0	0	0	0	4	2	2			852	862					3	1	1							18	1	1	1	1	1	1	1	3	3	3	3	3	3	3	1	1	1	1	1	1	1
704	1	3	1	0	0	0	0	5	2	2			219	233					1	1	1							30	2	2	2	2	2	2	2	2	2	2	2	2	2	2	2	2	2	2	2	2	2
705	1	4	2	0	0	0	0	3	2	2			69	115					1	1	1							11	3	1	1	1	1	1	1	1	1	1	1	1	1	1	1	1	1	1	1	1	1
706	1	4	1	0	0	0	0	3	2	2			151	210					1	1				1				9	1	1	1	1	1	1	1	1	1	1	1	1	1	1	3	3	3	3	3	3	3
707	1	3	1	0	1	0	1	3	2	2			995	1087					1	1	1							10	1	1	1	1	1	1	1	3	3	3	3	3	3	3	1	1	1	1	1	1	1
708	1	3	0	0	0	0	0	4	2	4							48	82	3	1	1							5	1	2	3	2	3	3	2	2	2	2	2	2	2	2	2	2	2	2	2	2	2
709	1	3	3	0	0	0	0	3	1	3					403	431			1	2			1
710	1	3	4	0	0	0	0	5	2	3					403	421			1	1					1			29	1	1	1	1	1	1	1	3	3	3	3	3	3	3	1	1	1	1	1	1	1
711	1	3	2	0	1	2	1	5	1	2			590	645					1	1	1							20	2	3	2	3	2	3	3	2	3	2	2	3	2	3	1	3	2	3	2	2	3
712	1	4	2	0	0	0	0	4	2	3					297	257			3	1					1			15	1	2	2	1	2	2	3	2	3	2	2	2	1	2	2	3	2	1	2	1	2
713	1	3	0	0	0	0	0	3	2	2			673	751					1	1	1							6	1	1	1	1	1	1	1	3	3	3	3	3	3	3	1	1	1	1	1	1	1
714	1	4	2	0	1	0	1	5	2	2			219	267					1	1	1							17	1	1	1	1	1	1	1	3	3	3	3	3	3	3	1	1	1	1	1	1	1
715	1	4	4	0	0	0	0	4	2	4							48	85	3	1	1							19	1	1	1	1	1	1	1	3	3	3	3	3	3	3	3	3	3	3	3	3	3
716	1	3	1	0	0	0	0	5	2	3					1	23			1	2	1
717	1	4	1	0	0	0	0	4	2	3					1	17			3	1	1							18	1	1	1	1	1	1	1	2	2	2	2	2	2	2	2	2	2	2	2	2	2
718	1	3	2	0	1	0	1	4	2	4							32	43	1	2	1
719	1	3	2	1	2	0	1	5	1	2			219	356					1	2		1		1
720	2	5	2	0	0	0	0	1	4	2			565	568					1	2				1
721	2	4	3	1	0	0	1	2	2	2			673	678					1	2	1
722	2	4	2	0	0	0	0	2	4	2			379	442					1	1	1							8	1	1	1	1	1	1	1	3	3	3	3	3	3	3	1	1	1	1	1	1	1
723	2	5	3	0	0	0	0	2	2	2			852	382					1	2			1
724	2	3	2	0	0	0	0	1	3	4							332	330	3	1							1	1	3	3	3	3	3	3	3	1	1	1	1	1	1	1	1	1	1	1	1	1	1
725	2	5	1	0	0	0	0	4	3	2			151	203					3	2				1
726	2	3	2	0	1	2	1	2	1	4							107	110	1	2				1
727	2	4	1	0	0	0	0	1	2	3					1	83			3	2							1
728	2	5	1	0	0	0	0	3	2	2			995	38					3	2	1
729	2	3	2	1	1	1	1	1	2	3					1	84			1	2	1
730	2	4	4	0	0	0	0	1	5	2			590	645					1	1	1				1			1	1	2	2	1	2	2	1	1	2	2	3	1	2	3	3	2	1	2	1	2	3
731	2	5	2	0	0	0	0	2	3	2			151	209					1	1			1					8	3	3	3	3	3	3	3	1	1	1	1	1	1	1	1	1	1	1	1	1	1
732	1	5	2	2	2	1	1	4	4	3					104	34			3	1			1					18	3	3	3	3	3	3	3	3	3	3	3	3	3	3	3	3	3	3	3	3	3
733	2	5	2	0	0	0	0	2	4	4							107	129	3	2				1
734	2	4	3	0	3	0	1	4	5	2			995	1079					1	1	1				1			15	1	3	3	3	2	1	1	3	2	3	3	3	1	1	1	2	1	1	1	1	1
735	2	5	2	0	0	0	0	3	2	2			69	135					1	1							1	10	2	2	2	2	2	2	2	2	2	2	2	2	2	2	3	3	3	3	3	3	3
736	2	4	2	0	0	0	0	4	5	2			151	155					1	1			1					2	1	1	1	1	1	1	1	1	3	3	1	1	1	1	3	1	1	1	1	1	1
737	1	3	1	0	0	0	0	1	2	4							48	58	1	1	1				1			4	2	3	2	1	2	2	2	1	2	1	1	2	1	2	1	2	1	2	1	1	1
738	2	3	2	0	0	0	0	2	3	3					197	254			1	1			1					5	2	2	1	1	1	1	1	2	2	3	3	3	3	3	3	3	1	1	1	1	1
739	1	3	2	0	0	2	1	5	4	4							369	394	1	1	1							30	2	2	3	3	3	2	2	3	3	2	3	2	3	2	3	2	2	3	3	3	3
740	2	3	2	1	1	0	1	1	3	2			1	23					1	1			1					1	3	3	3	3	3	3	3	1	1	1	1	1	1	1	1	1	1	1	1	1	1
741	1	3	0	0	1	0	1	3	4	2			995	1215					1	1	1							11	2	2	2	2	2	2	2	2	2	2	2	2	2	2	2	2	2	2	2	2	2
742	1	4	1	0	0	0	0	4	5	3					575	40			1	1				1				15	3	3	3	3	3	3	3	1	1	1	1	1	1	1	1	1	1	1	1	1	1
743	1	3	1	0	0	0	0	3	2	4							32	43	3	2				1
744	1	4	1	0	1	0	1	3	4	4							48	67	1	1		1						10	1	3	3	3	2	1	1	3	1	1	1	3	3	3	3	3	3	3	3	3	3
745	1	4	2	1	0	0	1	4	4	3					1	17			1	1	1							15	3	2	2	3	2	3	2	3	2	3	2	2	3	2	3	3	2	3	2	2	3
746	1	4	2	2	0	0	1	3	5	2			590	428					1	1	1							13	1	1	1	1	1	1	1	1	1	1	1	1	1	1	3	3	3	3	3	3	3
747	1	4	1	0	1	0	1	2	4	2			219	245					1	1	1							8	1	1	1	2	2	1	1	2	2	2	1	1	2	2	2	2	2	2	2	2	2
748	1	4	2	0	0	0	0	2	2	2			151	187					1	1						1		5	1	1	1	1	1	2	3	1	1	1	1	1	2	2	3	2	2	2	2	1	1
749	1	4	2	1	0	0	1	3	4	2			673	712					1	1	1							14	2	2	2	2	2	2	2	2	2	2	2	2	2	2	3	3	3	3	3	3	3
750	1	4	2	1	1	0	1	5	4	2			1250	1346					1	1	1							29	2	3	3	3	3	3	3	3	1	1	1	1	1	1	3	3	3	3	3	3	3
751	1	7	2	1	0	0	1	5	4	4							48	67	1	1	1							30	2	2	2	2	2	2	2	2	2	2	2	2	2	2	2	2	2	2	2	2	2
[truncated: 285 more columns]
